# Supplementary material for: A synthetic population-level oscillator in non-microfluidic environments
Source: Commun Biol. 2023 May 13;6:515. doi: 10.1038/s42003-023-04904-0 (PMC10183009; doi:10.1038/s42003-023-04904-0)
Supplement: Supplementary file 4 — Supplementary Data 1 [file 42003_2023_4904_MOESM4_ESM.xlsx]

## Sheet: Fig. 1d-i
Fig. 1d				Fig. 1e				Fig. 1f				Fig. 1g			Fig. 1h			Fig. 1i
Time (h)	GFP	GFP	GFP	Time (h)	GFP	GFP	GFP	Time (h)	GFP	GFP	GFP	Time (h)	GFP	GFP	Time (h)	GFP	GFP	Time (h)	GFP	GFP
0	94	77	91	0	113	119	117	0	50	49	74	0	85	111	0	124	143	0	130	180
0.25	104	88	104	0.25	127	133	123	0.25	59	51	71	0.25	117	103	0.25	144	147	0.25	125	180
0.5	125	116	119	0.5	132	154	149	0.5	82	87	108	0.5	124	136	0.5	172	184	0.5	165	190
0.75	140	144	152	0.75	165	187	180	0.75	114	126	174	0.75	156	167	0.75	188	203	0.75	199	221
1	155	170	177	1	187	213	185	1	167	176	212	1	175	191	1	219	223	1	231	283
1.25	161	190	202	1.25	199	242	216	1.25	210	229	242	1.25	198	196	1.25	237	238	1.25	298	324
1.5	189	204	210	1.5	231	259	235	1.5	273	288	295	1.5	208	216	1.5	262	268	1.5	352	391
1.75	210	231	216	1.75	268	290	260	1.75	365	354	371	1.75	228	244	1.75	303	287	1.75	423	461
2	242	256	261	2	305	335	303	2	491	472	484	2	243	267	2	351	337	2	515	574
2.25	267	280	292	2.25	364	391	350	2.25	642	596	582	2.25	302	292	2.25	418	376	2.25	623	705
2.5	290	287	302	2.5	412	468	396	2.5	827	764	784	2.5	303	298	2.5	483	443	2.5	811	862
2.75	292	299	320	2.75	490	524	454	2.75	1009	956	964	2.75	314	300	2.75	522	501	2.75	987	1070
3	302	309	330	3	551	591	506	3	1249	1189	1183	3	315	301	3	589	560	3	1212	1291
3.25	304	296	332	3.25	624	646	560	3.25	1463	1408	1413	3.25	300	305	3.25	637	614	3.25	1454	1525
3.5	323	307	370	3.5	708	746	620	3.5	1640	1635	1670	3.5	290	306	3.5	716	665	3.5	1671	1808
3.75	352	344	394	3.75	807	867	706	3.75	1786	1811	1894	3.75	319	303	3.75	808	783	3.75	1890	2025
4	391	398	441	4	977	1001	851	4	1939	1966	2060	4	355	335	4	945	900	4	2045	2248
4.25	434	441	495	4.25	1126	1175	986	4.25	2140	2172	2249	4.25	389	373	4.25	1090	1044	4.25	2226	2434
4.5	475	475	544	4.5	1257	1331	1119	4.5	2398	2403	2483	4.5	441	402	4.5	1228	1180	4.5	2459	2666
4.75	495	497	585	4.75	1398	1450	1236	4.75	2679	2727	2738	4.75	466	437	4.75	1346	1303	4.75	2732	2956
5	485	521	601	5	1506	1539	1337	5	3003	3039	3112	5	492	456	5	1427	1381	5	3057	3284
5.25	476	489	580	5.25	1565	1588	1378	5.25	3254	3346	3428	5.25	486	447	5.25	1485	1420	5.25	3405	3656
5.5	423	469	566	5.5	1581	1592	1397	5.5	3419	3640	3709	5.5	437	439	5.5	1443	1446	5.5	3666	3981
5.75	399	424	516	5.75	1545	1512	1350	5.75	3547	3812	3903	5.75	410	395	5.75	1390	1388	5.75	3932	4218
6	328	350	429	6	1445	1419	1265	6	3570	3909	4025	6	356	357	6	1292	1275	6	4026	4396
6.25	282	303	391	6.25	1330	1285	1135	6.25	3510	3937	4021	6.25	292	276	6.25	1160	1138	6.25	4057	4436
6.5	220	250	318	6.5	1202	1133	1030	6.5	3394	3831	3941	6.5	240	241	6.5	1029	1028	6.5	3969	4393
6.75	184	194	246	6.75	1061	1015	893	6.75	3221	3710	3838	6.75	204	201	6.75	919	903	6.75	3859	4249
7	150	163	225	7	952	885	801	7	3036	3549	3637	7	157	159	7	801	791	7	3681	4105
7.25	125	144	166	7.25	847	790	698	7.25	2852	3351	3428	7.25	135	143	7.25	725	705	7.25	3475	3869
7.5	104	107	154	7.5	755	699	619	7.5	2683	3133	3230	7.5	114	128	7.5	635	608	7.5	3244	3637
7.75	75	100	125	7.75	672	623	557	7.75	2470	2956	3020	7.75	94	102	7.75	556	543	7.75	3032	3394
8	66	86	106	8	609	563	492	8	2314	2756	2783	8	90	88	8	524	490	8	2790	3150
8.25	55	63	107	8.25	552	497	448	8.25	2160	2558	2595	8.25	63	84	8.25	455	456	8.25	2597	2933
8.5	54	58	99	8.5	490	462	398	8.5	1986	2389	2407	8.5	57	72	8.5	418	404	8.5	2400	2770
8.75	46	63	70	8.75	447	417	359	8.75	1892	2242	2227	8.75	57	63	8.75	388	359	8.75	2252	2560
9	40	36	65	9	412	390	324	9	1775	2083	2067	9	51	58	9	358	329	9	2094	2393
9.25	22	39	66	9.25	362	356	292	9.25	1676	1950	1948	9.25	41	53	9.25	325	307	9.25	1965	2252
9.5	35	41	44	9.5	345	309	274	9.5	1582	1847	1814	9.5	37	45	9.5	306	289	9.5	1836	2115
9.75	27	40	42	9.75	319	285	240	9.75	1511	1745	1731	9.75	40	38	9.75	265	252	9.75	1739	2027
10	19	32	40	10	285	264	230	10	1437	1673	1641	10	39	39	10	256	237	10	1651	1917
10.25	21	16	26	10.25	260	238	214	10.25	1372	1611	1571	10.25	27	33	10.25	248	211	10.25	1615	1863
10.5	16	25	27	10.5	251	218	190	10.5	1330	1540	1524	10.5	25	45	10.5	222	204	10.5	1545	1768
10.75	3	19	28	10.75	235	202	175	10.75	1277	1478	1448	10.75	25	25	10.75	191	188	10.75	1510	1724
11	10	21	29	11	204	177	155	11	1267	1440	1406	11	15	31	11	191	172	11	1452	1688
11.25	7	6	24	11.25	191	169	143	11.25	1226	1388	1365	11.25	34	27	11.25	175	163	11.25	1418	1638
11.5	8	10	36	11.5	171	150	123	11.5	1199	1360	1324	11.5	14	13	11.5	173	157	11.5	1388	1582
11.75	4	22	21	11.75	163	146	115	11.75	1163	1301	1298	11.75	14	18	11.75	158	144	11.75	1365	1567
12	1	17	34	12	155	117	117	12	1137	1287	1259	12	22	28	12	153	139	12	1346	1532
12.25	-5	4	18	12.25	139	120	101	12.25	1124	1237	1226	12.25	31	28	12.25	143	137	12.25	1340	1503
12.5	3	15	23	12.5	127	114	100	12.5	1101	1207	1196	12.5	16	28	12.5	133	123	12.5	1318	1490
12.75	9	16	32	12.75	111	111	89	12.75	1071	1180	1162	12.75	19	25	12.75	138	120	12.75	1312	1476
13	-1	15	40	13	97	103	77	13	1055	1174	1133	13	25	21	13	125	101	13	1281	1442
13.25	7	15	16	13.25	94	95	81	13.25	1045	1130	1127	13.25	23	15	13.25	112	113	13.25	1274	1422
13.5	11	4	9	13.5	103	75	67	13.5	1022	1112	1091	13.5	16	30	13.5	122	93	13.5	1270	1409
13.75	5	6	10	13.75	84	79	65	13.75	1005	1100	1075	13.75	25	32	13.75	114	103	13.75	1286	1422
14	6	11	9	14	88	73	65	14	987	1077	1037	14	21	21	14	113	94	14	1277	1402
14.25	-1	11	21	14.25	76	73	61	14.25	971	1060	1041	14.25	34	27	14.25	110	82	14.25	1287	1395
14.5	-3	2	14	14.5	82	67	60	14.5	966	1056	1008	14.5	23	27	14.5	103	85	14.5	1263	1386
14.75	10	4	26	14.75	82	63	51	14.75	941	1024	991	14.75	32	25	14.75	94	79	14.75	1262	1373
15	7	12	25	15	71	64	57	15	940	1008	988	15	34	38	15	102	89	15	1281	1372
15.25	19	16	26	15.25	69	62	64	15.25	926	998	964	15.25	36	34	15.25	106	85	15.25	1304	1370
15.5	4	14	29	15.5	63	59	50	15.5	926	992	954	15.5	31	30	15.5	100	71	15.5	1294	1384
15.75	4	15	23	15.75	68	58	44	15.75	925	983	943	15.75	19	36	15.75	103	77	15.75	1303	1388
16	12	2	14	16	71	65	51	16	884	982	928	16	20	24	16	88	84	16	1306	1389
16.25	12	20	37	16.25	67	57	45	16.25	877	955	901	16.25	32	38	16.25	108	84	16.25	1319	1407
16.5	13	18	28	16.5	67	58	47	16.5	883	937	916	16.5	30	28	16.5	101	90	16.5	1340	1395
16.75	11	21	33	16.75	59	62	39	16.75	858	926	908	16.75	25	47	16.75	101	85	16.75	1352	1401
17	10	19	12	17	54	55	45	17	846	922	886	17	27	40	17	102	81	17	1370	1403
17.25	14	26	24	17.25	63	45	46	17.25	843	913	858	17.25	28	37	17.25	100	95	17.25	1384	1411
17.5	4	28	23	17.5	55	57	38	17.5	844	902	852	17.5	33	43	17.5	96	91	17.5	1375	1419
17.75	13	23	31	17.75	46	53	35	17.75	816	885	839	17.75	37	53	17.75	103	90	17.75	1390	1429
18	13	24	38	18	55	57	39	18	805	880	830	18	49	46	18	113	89	18	1411	1438
18.25	23	35	39	18.25	67	54	42	18.25	800	850	826	18.25	38	56	18.25	110	88	18.25	1431	1448
18.5	28	34	30	18.5	57	50	43	18.5	780	840	804	18.5	46	36	18.5	112	96	18.5	1423	1481
18.75	21	28	33	18.75	68	53	45	18.75	758	823	797	18.75	43	43	18.75	109	104	18.75	1439	1465
19	25	37	30	19	55	50	35	19	765	830	783	19	33	56	19	121	91	19	1454	1463
19.25	18	23	34	19.25	63	43	44	19.25	747	796	787	19.25	47	61	19.25	128	102	19.25	1474	1496
19.5	22	24	38	19.5	55	36	46	19.5	748	796	760	19.5	55	53	19.5	126	103	19.5	1471	1506
19.75	19	30	40	19.75	57	53	37	19.75	729	779	743	19.75	58	57	19.75	128	109	19.75	1460	1519
20	20	42	42	20	56	52	53	20	713	776	742	20	54	60	20	126	121	20	1500	1496
20.25	23	29	37	20.25	52	53	37	20.25	703	790	718	20.25	64	77	20.25	127	115	20.25	1523	1529
20.5	21	42	42	20.5	48	49	38	20.5	696	750	713	20.5	68	72	20.5	134	110	20.5	1499	1551
20.75	25	33	43	20.75	63	45	41	20.75	678	738	710	20.75	67	63	20.75	135	125	20.75	1541	1536
21	32	40	31	21	49	36	28	21	688	738	698	21	63	66	21	138	126	21	1536	1566
21.25	16	39	44	21.25	44	51	47	21.25	659	735	699	21.25	77	84	21.25	147	124	21.25	1576	1581
21.5	25	37	36	21.5	50	46	43	21.5	665	737	709	21.5	62	86	21.5	155	129	21.5	1593	1603
21.75	18	34	49	21.75	58	43	43	21.75	669	734	692	21.75	78	78	21.75	160	139	21.75	1600	1616
22	26	38	44	22	53	47	45	22	655	722	682	22	73	90	22	156	138	22	1631	1629
22.25	23	47	52	22.25	48	48	40	22.25	646	708	667	22.25	71	77	22.25	168	136	22.25	1640	1644
22.5	39	36	30	22.5	56	50	40	22.5	631	710	675	22.5	64	95	22.5	160	147	22.5	1645	1641
22.75	29	31	32	22.75	45	44	34	22.75	631	699	662	22.75	85	89	22.75	177	161	22.75	1658	1686
23	21	33	50	23	62	43	46	23	618	685	643	23	72	91	23	170	155	23	1694	1703
23.25	29	35	44	23.25	48	56	26	23.25	603	667	636	23.25	84	87	23.25	170	164	23.25	1698	1721
23.5	15	38	47	23.5	47	47	37	23.5	607	686	647	23.5	92	117	23.5	183	157	23.5	1718	1744
23.75	32	45	35	23.75	56	37	33	23.75	602	663	647	23.75	92	107	23.75	177	160	23.75	1734	1749
24	27	33	57	24	52	51	27	24	598	665	638	24	99	109	24	189	163	24	1734	1775
24.25	22	35	43	24.25	51	44	42	24.25	579	647	621	24.25	99	102	24.25	196	178	24.25	1745	1771
24.5	29	57	38	24.5	45	44	55	24.5	563	646	630	24.5	104	117	24.5	194	176	24.5	1757	1803
24.75	38	47	48	24.75	46	36	29	24.75	574	638	609	24.75	103	123	24.75	205	170	24.75	1769	1784
25	38	50	59	25	48	40	43	25	579	645	607	25	100	127	25	203	186	25	1772	1811
25.25	39	55	44	25.25	44	33	42	25.25	550	635	598	25.25	104	127	25.25	213	183	25.25	1783	1830
25.5	21	55	52	25.5	51	30	32	25.5	545	604	590	25.5	120	128	25.5	208	192	25.5	1784	1824
25.75	35	45	45	25.75	48	42	47	25.75	528	614	586	25.75	117	128	25.75	222	200	25.75	1830	1851
26	36	46	49	26	49	51	44	26	528	609	583	26	118	130	26	224	195	26	1816	1855
26.25	34	54	51	26.25	47	47	41	26.25	532	598	587	26.25	120	131	26.25	235	195	26.25	1812	1860
26.5	48	49	56	26.5	54	39	44	26.5	520	603	573	26.5	124	153	26.5	230	201	26.5	1816	1902
26.75	32	45	43	26.75	54	35	46	26.75	530	584	580	26.75	125	144	26.75	235	209	26.75	1831	1909
27	35	53	64	27	59	50	54	27	514	555	570	27	132	157	27	243	226	27	1813	1888
27.25	39	51	61	27.25	52	40	55	27.25	505	582	571	27.25	142	157	27.25	250	232	27.25	1839	1910
27.5	35	54	59	27.5	47	49	42	27.5	513	577	565	27.5	147	157	27.5	262	230	27.5	1862	1907
27.75	35	52	56	27.75	49	44	44	27.75	516	578	569	27.75	145	173	27.75	247	225	27.75	1878	1921
28	35	66	46	28	42	59	52	28	508	575	561	28	145	172	28	255	237	28	1864	1939
28.25	48	40	56	28.25	63	54	48	28.25	506	584	559	28.25	172	163	28.25	277	251	28.25	1862	1928
28.5	43	46	54	28.5	64	44	51	28.5	503	559	576	28.5	155	179	28.5	267	237	28.5	1870	1946
28.75	42	54	63	28.75	60	38	54	28.75	504	574	576	28.75	151	182	28.75	276	234	28.75	1883	1944
29	49	56	63	29	59	43	60	29	505	570	580	29	157	190	29	267	241	29	1899	1957
29.25	41	51	68	29.25	51	49	49	29.25	521	575	576	29.25	171	182	29.25	269	241	29.25	1902	1959
29.5	41	64	53	29.5	60	50	57	29.5	517	576	577	29.5	170	194	29.5	275	250	29.5	1904	1987
29.75	44	65	72	29.75	55	52	53	29.75	514	589	605	29.75	168	194	29.75	273	258	29.75	1912	1981
30	49	64	65	30	65	56	56	30	524	598	605	30	184	204	30	290	263	30	1948	2008
30.25	45	61	74	30.25	58	59	56	30.25	537	609	601	30.25	183	202	30.25	296	268	30.25	1929	2016
30.5	41	63	64	30.5	49	52	58	30.5	527	592	603	30.5	179	201	30.5	302	271	30.5	1944	2014
30.75	51	69	69	30.75	64	59	51	30.75	533	600	614	30.75	185	202	30.75	302	271	30.75	1943	2043
31	55	62	70	31	61	54	58	31	543	613	633	31	179	219	31	296	265	31	1963	2060
31.25	56	72	64	31.25	67	69	61	31.25	552	620	639	31.25	186	214	31.25	302	267	31.25	1999	2067
31.5	45	70	68	31.5	66	53	65	31.5	550	647	630	31.5	191	213	31.5	299	267	31.5	1996	2096
31.75	38	72	67	31.75	60	55	64	31.75	580	618	667	31.75	198	230	31.75	308	274	31.75	2046	2103
32	51	82	72	32	54	51	57	32	590	636	671	32	195	223	32	300	283	32	2052	2108
32.25	54	66	63	32.25	71	50	54	32.25	597	657	686	32.25	184	229	32.25	298	288	32.25	2026	2104
32.5	53	77	72	32.5	71	60	66	32.5	617	681	703	32.5	197	231	32.5	319	275	32.5	2060	2130
32.75	67	69	78	32.75	63	64	64	32.75	621	687	724	32.75	219	232	32.75	320	290	32.75	2052	2152
33	65	78	70	33	68	59	61	33	651	720	748	33	205	246	33	319	276	33	2091	2163
33.25	67	72	73	33.25	63	57	69	33.25	664	733	755	33.25	205	244	33.25	309	289	33.25	2091	2160
33.5	55	77	77	33.5	65	58	63	33.5	692	762	782	33.5	219	231	33.5	321	289	33.5	2117	2187
33.75	50	77	90	33.75	74	67	72	33.75	719	789	811	33.75	223	244	33.75	312	289	33.75	2153	2205
34	57	81	79	34	79	66	62	34	738	832	843	34	224	252	34	336	279	34	2182	2218
34.25	66	84	89	34.25	70	57	70	34.25	751	849	879	34.25	224	262	34.25	327	311	34.25	2230	2270
34.5	73	88	78	34.5	69	69	72	34.5	778	850	903	34.5	230	249	34.5	330	304	34.5	2240	2292
34.75	80	68	78	34.75	84	67	67	34.75	792	889	927	34.75	233	250	34.75	334	302	34.75	2265	2335
35	62	83	77	35	76	63	71	35	809	881	930	35	225	266	35	335	309	35	2308	2377
35.25	62	92	95	35.25	78	62	76	35.25	803	885	951	35.25	224	279	35.25	340	309	35.25	2307	2387
35.5	73	96	97	35.5	81	71	74	35.5	804	894	940	35.5	241	276	35.5	345	309	35.5	2287	2412
35.75	68	86	94	35.75	76	73	74	35.75	804	894	945	35.75	247	274	35.75	338	312	35.75	2303	2409
36	75	95	104	36	87	70	89	36	826	889	957	36	247	291	36	343	311	36	2280	2400
36.25	73	93	85	36.25	88	64	71	36.25	839	885	963	36.25	249	289	36.25	346	313	36.25	2291	2404
36.5	82	92	87	36.5	79	82	80	36.5	835	908	967	36.5	268	279	36.5	338	310	36.5	2295	2368
36.75	83	103	99	36.75	90	79	78	36.75	823	886	977	36.75	255	291	36.75	347	315	36.75	2275	2386
37	93	101	102	37	83	78	80	37	841	902	964	37	263	295	37	351	312	37	2228	2365
37.25	83	87	93	37.25	99	83	92	37.25	832	914	965	37.25	265	297	37.25	348	315	37.25	2231	2348
37.5	90	104	99	37.5	87	79	77	37.5	839	906	963	37.5	247	302	37.5	341	319	37.5	2193	2328
37.75	87	111	105	37.75	104	78	101	37.75	853	900	989	37.75	277	298	37.75	343	304	37.75	2170	2312
38	77	99	107	38	91	81	89	38	855	901	981	38	269	321	38	350	317	38	2161	2326
38.25	86	120	119	38.25	107	79	97	38.25	853	900	995	38.25	270	298	38.25	351	315	38.25	2140	2290
38.5	96	94	98	38.5	88	82	106	38.5	859	894	980	38.5	268	318	38.5	352	308	38.5	2147	2264
38.75	79	105	110	38.75	105	73	107	38.75	846	913	978	38.75	271	307	38.75	351	306	38.75	2110	2248
39	102	114	111	39	92	83	91	39	849	921	989	39	277	305	39	349	323	39	2098	2249
39.25	89	99	110	39.25	110	80	102	39.25	869	892	992	39.25	280	324	39.25	348	325	39.25	2065	2224
39.5	90	114	120	39.5	106	86	106	39.5	866	899	1009	39.5	279	310	39.5	356	316	39.5	2059	2200
39.75	92	118	117	39.75	104	93	100	39.75	873	902	1007	39.75	287	316	39.75	348	314	39.75	2039	2178
40	103	116	119	40	106	93	109	40	863	915	989	40	284	325	40	360	290	40	1993	2156
40.25	109	117	110	40.25	112	94	99	40.25	866	906	983	40.25	287	321	40.25	356	304	40.25	1991	2163
40.5	90	122	129	40.5	120	90	110	40.5	860	897	983	40.5	295	327	40.5	361	323	40.5	1960	2150
40.75	108	121	132	40.75	116	100	114	40.75	849	897	982	40.75	294	323	40.75	345	318	40.75	1920	2111
41	111	120	117	41	112	93	116	41	840	921	961	41	293	333	41	355	327	41	1874	2092
41.25	107	134	134	41.25	131	97	112	41.25	833	918	957	41.25	298	337	41.25	365	329	41.25	1866	2056
41.5	108	121	130	41.5	129	97	117	41.5	831	913	944	41.5	314	330	41.5	351	308	41.5	1814	2020
41.75	113	142	132	41.75	130	94	107	41.75	805	899	926	41.75	304	337	41.75	352	317	41.75	1796	2001
42	114	129	130	42	128	107	124	42	804	892	925	42	319	351	42	343	309	42	1753	1991
42.25	124	129	126	42.25	125	102	118	42.25	778	864	887	42.25	309	349	42.25	357	331	42.25	1678	1913
42.5	116	138	139	42.5	138	105	120	42.5	760	856	878	42.5	316	354	42.5	353	321	42.5	1644	1887
42.75	123	140	136	42.75	143	101	120	42.75	755	831	852	42.75	310	356	42.75	353	322	42.75	1570	1827
43	126	139	134	43	132	113	132	43	729	809	821	43	309	349	43	360	325	43	1522	1780
43.25	118	150	145	43.25	135	111	126	43.25	699	786	799	43.25	309	360	43.25	352	316	43.25	1478	1741
43.5	132	143	147	43.5	135	106	129	43.5	678	752	786	43.5	316	351	43.5	343	309	43.5	1440	1702
43.75	133	147	142	43.75	147	105	122	43.75	648	748	756	43.75	314	357	43.75	339	305	43.75	1375	1633
44	128	152	147	44	146	110	132	44	630	695	704	44	323	372	44	359	301	44	1303	1574
44.25	138	149	147	44.25	139	126	125	44.25	605	681	685	44.25	322	350	44.25	339	308	44.25	1278	1525
44.5	137	146	143	44.5	158	114	135	44.5	592	665	676	44.5	326	365	44.5	345	297	44.5	1220	1491
44.75	127	165	156	44.75	142	115	138	44.75	573	645	664	44.75	319	358	44.75	328	297	44.75	1185	1425
45	136	151	154	45	148	114	138	45	547	619	620	45	324	360	45	346	299	45	1160	1368
45.25	142	156	155	45.25	150	118	130	45.25	554	597	603	45.25	319	361	45.25	328	306	45.25	1111	1336
45.5	135	159	162	45.5	148	125	142	45.5	530	578	609	45.5	299	362	45.5	326	283	45.5	1087	1289
45.75	134	170	153	45.75	145	120	130	45.75	521	554	589	45.75	316	374	45.75	323	295	45.75	1048	1263
46	144	159	159	46	154	115	144	46	511	546	571	46	329	368	46	330	303	46	1014	1203
46.25	134	159	166	46.25	157	117	145	46.25	500	540	565	46.25	321	359	46.25	312	287	46.25	1014	1179
46.5	149	164	160	46.5	155	109	143	46.5	478	508	546	46.5	320	370	46.5	328	280	46.5	967	1140
46.75	140	162	163	46.75	139	124	138	46.75	473	500	541	46.75	321	368	46.75	321	290	46.75	936	1121
47	142	169	162	47	155	112	139	47	465	478	541	47	323	361	47	315	283	47	931	1089
47.25	141	156	167	47.25	143	120	133	47.25	466	491	525	47.25	318	345	47.25	314	278	47.25	902	1080
47.5	138	159	160	47.5	148	125	144	47.5	459	480	522	47.5	327	362	47.5	314	261	47.5	908	1052
47.75	141	174	179	47.75	145	110	146	47.75	450	473	531	47.75	322	371	47.75	308	270	47.75	877	1012
48	155	163	170	48	150	129	144	48	443	467	505	48	315	370	48	298	265	48	856	1003
48.25	151	158	171	48.25	152	124	146	48.25	444	470	506	48.25	324	356	48.25	299	274	48.25	842	980
48.5	144	176	167	48.5	170	135	147	48.5	435	457	503	48.5	320	362	48.5	287	263	48.5	841	966
48.75	140	155	174	48.75	153	135	146	48.75	427	455	509	48.75	309	359	48.75	291	256	48.75	809	946
49	138	174	177	49	157	118	142	49	422	455	493	49	298	362	49	287	249	49	792	934
49.25	148	160	171	49.25	153	124	138	49.25	433	445	491	49.25	309	361	49.25	291	258	49.25	776	936
49.5	146	174	174	49.5	138	116	149	49.5	413	450	488	49.5	308	355	49.5	279	261	49.5	786	895
49.75	145	175	167	49.75	149	131	140	49.75	409	431	462	49.75	302	359	49.75	282	244	49.75	772	897
50	143	174	176	50	150	116	134	50	411	427	467	50	307	348	50	266	257	50	742	883
50.25	145	179	172	50.25	146	125	144	50.25	414	441	465	50.25	313	347	50.25	274	243	50.25	716	872
50.5	145	157	178	50.5	158	123	146	50.5	391	429	465	50.5	309	343	50.5	268	231	50.5	721	848
50.75	160	167	173	50.75	158	129	146	50.75	398	415	465	50.75	293	350	50.75	269	226	50.75	713	833
51	148	178	183	51	172	128	139	51	378	406	454	51	313	352	51	269	234	51	701	827
51.25	156	178	168	51.25	156	130	140	51.25	381	410	452	51.25	295	343	51.25	260	228	51.25	701	823
51.5	154	182	177	51.5	145	121	149	51.5	383	404	440	51.5	306	357	51.5	263	228	51.5	681	781
51.75	157	170	194	51.75	143	123	133	51.75	376	401	439	51.75	289	351	51.75	251	239	51.75	659	771
52	157	184	171	52	157	127	147	52	366	393	419	52	312	356	52	251	221	52	646	754
52.25	150	173	176	52.25	153	137	136	52.25	379	372	421	52.25	295	339	52.25	241	214	52.25	637	753
52.5	157	187	180	52.5	147	128	147	52.5	357	389	424	52.5	299	363	52.5	249	210	52.5	647	741
52.75	155	178	182	52.75	148	137	147	52.75	356	378	412	52.75	292	342	52.75	237	210	52.75	623	741
53	157	177	187	53	156	133	138	53	349	378	408	53	291	354	53	226	210	53	610	722
53.25	149	170	173	53.25	154	131	149	53.25	339	370	405	53.25	307	333	53.25	231	218	53.25	597	706
53.5	159	181	172	53.5	141	136	143	53.5	336	370	396	53.5	298	353	53.5	236	203	53.5	578	711
53.75	159	174	181	53.75	145	125	137	53.75	330	364	395	53.75	290	344	53.75	234	204	53.75	590	679
54	167	174	182	54	144	140	146	54	325	355	378	54	283	338	54	234	209	54	563	674
54.25	160	164	189	54.25	135	133	144	54.25	320	342	368	54.25	301	336	54.25	239	209	54.25	569	656
54.5	159	164	182	54.5	153	139	158	54.5	320	328	355	54.5	302	342	54.5	227	205	54.5	543	643
54.75	147	170	168	54.75	156	139	127	54.75	313	322	357	54.75	286	348	54.75	219	211	54.75	539	627
55	165	172	188	55	150	141	134	55	290	333	341	55	303	341	55	212	203	55	524	614
55.25	154	170	187	55.25	147	134	139	55.25	285	313	333	55.25	292	334	55.25	219	195	55.25	527	610
55.5	159	172	183	55.5	149	138	137	55.5	288	306	338	55.5	282	333	55.5	206	192	55.5	506	575
55.75	158	197	178	55.75	152	135	146	55.75	285	295	319	55.75	301	344	55.75	223	198	55.75	490	580
56	164	177	179	56	156	136	153	56	286	287	327	56	296	347	56	222	201	56	478	550
56.25	163	183	196	56.25	148	139	156	56.25	271	288	327	56.25	276	349	56.25	219	193	56.25	475	543
56.5	168	196	184	56.5	144	130	150	56.5	270	292	317	56.5	298	349	56.5	222	192	56.5	464	555
56.75	169	188	198	56.75	145	147	153	56.75	263	279	309	56.75	290	346	56.75	212	195	56.75	457	534
57	151	191	181	57	160	149	136	57	257	272	315	57	286	349	57	225	199	57	449	530
57.25	170	187	204	57.25	144	146	159	57.25	265	288	301	57.25	306	344	57.25	220	188	57.25	438	516
57.5	173	191	210	57.5	161	147	158	57.5	260	268	303	57.5	279	339	57.5	209	186	57.5	435	512
57.75	166	187	203	57.75	154	149	154	57.75	255	268	302	57.75	293	334	57.75	206	183	57.75	427	501
58	162	181	200	58	149	154	156	58	257	260	282	58	299	339	58	197	185	58	437	489
58.25	182	177	186	58.25	150	141	145	58.25	248	263	301	58.25	287	335	58.25	205	199	58.25	420	482
58.5	169	180	192	58.5	156	154	151	58.5	259	259	299	58.5	290	331	58.5	211	193	58.5	426	486
58.75	160	190	186	58.75	151	130	145	58.75	255	264	294	58.75	300	335	58.75	204	172	58.75	420	473
59	160	194	184	59	145	146	157	59	248	264	288	59	290	333	59	201	181	59	415	461
59.25	173	194	197	59.25	154	151	147	59.25	243	267	296	59.25	275	334	59.25	204	183	59.25	416	463
59.5	174	189	191	59.5	155	146	147	59.5	252	250	284	59.5	283	337	59.5	213	184	59.5	424	458
59.75	195	207	192	59.75	156	142	158	59.75	235	251	293	59.75	287	336	59.75	208	192	59.75	416	467
60	175	198	185	60	152	147	156	60	250	260	279	60	291	343	60	194	201	60	405	458

## Sheet: Fig. 2b-f
Fig. 2b				Fig. 2c				Fig. 2d				Fig. 2e			Fig. 2f
Time (h)	GFP/OD	GFP/OD	GFP/OD	Time (h)	GFP/OD	GFP/OD	GFP/OD	Time (h)	GFP/OD	GFP/OD	GFP/OD	Time (h)	GFP/OD	GFP/OD	Time (h)	GFP/OD	GFP/OD
0	606.061	795.918	815.534	0	472.727	490.566	361.905	0	392.157	382.353	242.991	2	121.869	105.076	2	94.1176	135.593
0.25	535.354	636.364	718.447	0.25	398.23	444.444	216.981	0.25	371.429	403.846	190.909	2.5	259.281	287.5	4	262.697	324.786
0.5	373.737	515.152	718.447	0.5	508.621	451.327	407.407	0.5	468.468	407.407	456.897	3	309.227	275.439	6	377.468	400
0.75	313.131	505.051	601.942	0.75	650.407	495.798	495.495	0.75	584.746	704.348	464.567	3.5	305.344	197.869	7	208.136	717.703
1	222.222	333.333	572.816	1	793.893	834.646	582.609	1	682.171	616	340.426	4	210.205	140.909	8	88.1587	669.118
1.25	230	327.273	524.272	1.25	907.801	847.826	708.333	1.25	625	500	327.044	5	153.912	112.712	8.5	99.1304	442.604
1.5	120	454.545	572.816	1.5	901.961	933.333	755.906	1.5	750	606.452	335.165	6	218.898	60.2649	9	4.36237	122.932
1.75	140	300	407.767	1.75	994.118	976.048	1000	1.75	836.957	534.483	387.56	7	266.93	34.6535	10	152.902	274.453
2	190	360	365.385	2	1031.58	1000	1013.61	2	784.404	540	393.805	8	361.077	23.2558	10.5	227.099	331.162
2.25	190	300	442.308	2.25	971.963	924.528	1012.42	2.25	663.968	451.064	350.598	9	397.53	109.259	11	192.04	589.868
2.5	158.416	340	365.385	2.5	961.538	957.627	966.851	2.5	488.889	378.906	257.353	10	448.302	247.876	12	234.858	849.442
2.75	178.218	310	413.462	2.75	866.667	865.613	970.443	2.75	197.952	138.182	30.4054	11	304.777	239.172	13	230.051	694.248
3	235.294	257.426	461.538	3	671.533	704.797	1017.94	3	35.8306	70.7071	21.9436	12	244.541	162.319	14	150.047	622.045
3.25	178.218	247.525	361.905	3.25	508.532	515.464	782.787	3.25	2.97619	9.31677	12	13	146.832	91.3793	15	143.565	484.601
3.5	188.119	445.545	276.19	3.5	367.089	392.971	674.157	3.5	-33.6134	2.86533	8	14	109.443	95.6072	17	75.9446	222.268
3.75	98.0392	352.941	438.095	3.75	327.485	352.071	543.253	3.75	7.77202	52.6316	22.0049	15	83.3876	62.2426	19	48.64	72.7399
4	68.6275	500	533.333	4	370.27	389.041	485.531	4	112.412	61.4251	96.4126	16	66.0848	58.3333	21	46.0411	29.7806
4.25	233.01	297.297	405.66	4.25	472.637	478.589	470.414	4.25	189.765	166.667	147.844	18	50.9554	62.069	23	21.1901	8.17686
4.5	48.5437	475.728	500	4.5	506.849	540.416	463.215	4.5	284.6	229.039	223.909	20	47.4341	86.8093	25	45.9707	28.1096
4.75	87.3786	456.311	476.636	4.75	602.105	627.66	508.772	4.75	365.492	286.528	254.417	22	106.496	126.046	27	88.9004	56.918
5	67.3077	203.883	432.432	5	657.534	691.7	600	5	364.437	303.03	261.157	24	148.495	176.103	30	117.946	36.2694
5.25	182.692	281.553	500	5.25	689.214	719.557	697.674	5.25	370.066	321.07	270.57	27	120.844	123.646	33	63.5771	29.0849
5.5	209.524	371.429	422.018	5.5	675.815	702.422	747.554	5.5	442.04	375.394	322.339	30	86.789	85.0202	36	39.8822	9.0236
5.75	37.7358	394.231	477.064	5.75	675.283	711.726	775.137	5.75	434.402	391.952	331.437	32	44.0367	72.8758
6	46.729	361.905	481.818	6	668.702	684.615	735.849	6	434.903	387.006	324.763	34	8.60547	43.6872
6.25	222.222	301.887	459.459	6.25	615.051	657.434	724.194	6.25	448.549	407.557	336.375	36	3.48964	55.6818
6.5	201.835	216.981	491.071	6.5	606.897	639.39	721.713	6.5	436.954	407.068	341.646
6.75	54.5455	277.778	495.652	6.75	555.995	603.448	699.565	6.75	416.171	394.507	321.386
7	27.027	101.852	513.043	7	496.831	532.484	655.125	7	394.286	388.688	307.692
7.25	330.435	559.633	551.724	7.25	451.1	481.572	602.922	7.25	353.846	389.34	296.337
7.5	298.246	371.681	584.746	7.5	421.986	448.931	539.642	7.5	310.308	354.002	268.817
7.75	86.9565	140.351	500	7.75	362.069	394.464	491.985	7.75	292.482	336.623	243.469
8	372.881	434.783	508.197	8	324.748	362.921	430.622	8	232.438	300.744	216.599
8.25	92.437	301.724	637.097	8.25	289.617	323.111	379.07	8.25	236.012	279.046	208.498
8.5	292.683	330.508	515.625	8.5	252.137	294.748	331.442	8.5	186.207	247.942	165.51
8.75	317.829	459.016	646.154	8.75	234.31	262.329	304.878	8.75	159.004	217.304	153.772
9	285.714	245.902	529.851	9	209.877	234.809	269.565	9	128.731	195.098	136.061
9.25	297.101	523.438	568.345	9.25	213.347	229.607	255.069	9.25	123.513	176.923	108.837
9.5	187.05	361.538	541.667	9.5	198.01	230.846	245.026	9.5	111.611	169.811	106.227
9.75	324.138	375.94	554.795	9.75	191.364	217.861	223.481	9.75	98.579	163.208	108.011
10	370.861	340.58	625	10	205.996	228.682	243.927	10	90.035	135.359	74.9774
10.25	335.443	373.239	536.145	10.25	223.896	208.893	221.212	10.25	95.4907	153.636	91.5556
10.5	389.222	439.189	525.714	10.5	225.966	207.143	222.777	10.5	94.6538	157.233	112.664
10.75	373.563	383.117	524.324	10.75	227.451	213.71	234.19	10.75	75.6664	125.775	78.4483
11	363.636	404.908	569.892	11	242.483	221.116	231.898	11	81.0127	125.219	84.1837
11.25	379.487	409.357	490.099	11.25	247.839	230.769	245.393	11.25	90.6822	142.48	79.7599
11.5	428.571	410.811	541.284	11.5	251.189	239.024	248.077	11.5	69.7479	135.856	83.9695
11.75	328.889	419.689	543.478	11.75	269.811	250.484	260.745	11.75	85.8333	130.397	87.1752
12	377.273	381.643	514.17	12	289.326	272.553	288.826	12	68.0328	110.638	68.1063
12.25	485.232	381.166	586.207	12.25	293.408	270.142	304.143	12.25	132.867	68.3761	170.94
12.5	493.976	373.494	599.265	12.5	306.556	283.962	314.659	12.5	348.387	105.691	201.613
12.75	451.362	438.247	621.053	12.75	309.872	302.152	320.037	12.75	346.591	268.116	58.8235
13	532.609	477.273	577.181	13	338.182	320.632	344.096	13	569.231	397.26	358.108
13.25	582.237	525.362	610.932	13.25	342.058	337.327	345.555	13.25	590.476	568.047	592.814
13.5	539.216	494.81	649.231	13.5	356.054	349.817	356.688	13.5	665.236	646.739	602.21
13.75	609.61	475.248	701.183	13.75	378.788	359.418	381.9	13.75	557.851	747.525	758.621
14	674.487	540.881	794.366	14	393.268	378.5	403.24	14	456.604	722.727	668.203
14.25	688.571	597.598	842.391	14.25	411.092	390.135	416.443	14.25	372.822	644.351	683.761
14.5	803.815	648.415	921.875	14.5	433.071	424.621	430.222	14.5	136.519	549.02	710.317
14.75	825.065	732.24	989.924	14.75	439.618	426.926	441.593	14.75	111.821	397.727	530.909
15	1005.35	796.345	1097.32	15	458.946	458.15	471.002	15	217.91	215.278	477.966
15.25	1081.34	882.775	1171.36	15.25	480.653	477.233	478.565	15.25	226.776	215.686	229.773
15.5	1171.62	1015.8	1253.39	15.5	496.157	480.418	502.176	15.5	356.234	270.517	206.061
15.75	1303.83	1067.83	1338.43	15.75	511.47	494.81	506.494	15.75	427.553	282.051	276.836
16	1392.52	1171.37	1436.97	16	521.151	515.491	519.828	16	504.63	348.525	281.501
16.25	1527.03	1240.34	1554.88	16.25	540.791	525.235	544.13	16.25	603.486	475.949	382.5
16.5	1562.37	1336.73	1654.22	16.5	538.912	530.213	546.928	16.5	683.333	587.112	444.976
16.75	1648.87	1464.43	1752.38	16.75	545.987	532.203	547.154	16.75	755.906	727.477	514.477
17	1699.81	1563.57	1854.24	17	567.86	551.433	571.912	17	746.741	779.193	673.077
17.25	1863.22	1657.56	1926.39	17.25	565.506	562.919	559.764	17.25	656.881	823.171	759.109
17.5	1834.51	1785.71	2029.57	17.5	586.15	567.139	586.756	17.5	633.274	800.774	793.037
17.75	1986.46	1848.28	2119.93	17.75	588.67	576.412	600.167	17.75	598.261	769.231	764.378
18	2108.06	1949.83	2164.74	18	602.124	575.682	595.179	18	537.688	702.011	746.858
18.25	2205.13	2043.83	2227.42	18.25	604.065	588.477	604.305	18.25	467.846	663.121	668.977
18.5	2305.32	2117.09	2299.21	18.5	613.765	591.319	610.379	18.5	457.944	595.563	633.613
18.75	2370.81	2191.65	2313.85	18.75	613.527	599.837	605.414	18.75	388.306	549.834	542.208
19	2388.18	2249.24	2455.81	19	618.78	608.766	618.658	19	345.51	517.857	481.89
19.25	2471.06	2344.07	2464.45	19.25	615.815	605.327	615.948	19.25	319.588	475.436	449.231
19.5	2484.13	2273.11	2419.03	19.5	626.391	612.228	616.383	19.5	307.255	439.628	421.525
19.75	2524.77	2369.1	2425.53	19.75	620.444	611.378	620.857	19.75	309.293	381.317	378.457
20	2538.11	2301.08	2481.27	20	618.483	600.478	617.86	20	268.293	379.412	324.786
20.25	2500	2327.89	2471.59	20.25	615.686	612.878	613.782	20.25	234.417	378.417	313.808
20.5	2526.55	2309.21	2463.04	20.5	615.324	610.103	605.746	20.5	214.674	326.761	319.672
20.75	2480.41	2315.65	2422.92	20.75	616.044	602.987	593.328	20.75	203.412	309.76	278.447
21	2452.07	2349.6	2412.24	21	609.775	602.041	593.676	21	169.211	280.868	254.593
21.25	2425.95	2211.97	2311.69	21.25	616.396	603.125	592.913	21.25	142.681	260.573	212.629
21.5	2392.76	2256.35	2353.25	21.5	617.103	596.109	592.476	21.5	153.382	219.737	211.392
21.75	2323.69	2208.33	2327.59	21.75	597.393	585.271	587.5	21.75	97.4106	206.226	152.01
22	2259.16	2138.82	2190.29	22	602.142	557.099	563.764	22	67.2478	181.122	141.264
22.25	2171.54	2067.96	2119.7	22.25	588.415	542.373	560.372	22.25	59.1787	164.751	128.205
22.5	2109.79	2022.75	2056.79	22.5	572.948	531.082	556.757	22.5	86.7526	135.101	108.173
22.75	2068.24	2004.83	1963.46	22.75	561.509	520.244	560	22.75	77.1001	120.098	98.5915
23	1994.8	1889.02	1887.55	23	554.97	508.772	548.313	23	61.1552	132.121	91.4352
23.25	1909.91	1796.8	1838.32	23.25	531.133	488.602	532.567	23.25	29.4118	127.251	98.2857
23.5	1840.36	1718.33	1756.82	23.5	522.422	481.453	522.137	23.5	386.861	235.772	212.598
23.75	1773.7	1674.66	1698.82	23.75	503.351	467.876	513.328	23.75	496.599	386.364	289.855
24	1702.63	1601.34	1615.65	24	492.56	446.697	482.156	24	558.282	521.127	516.556
24.25	1617.68	1555.19	1570.1	24.25	461.082	438.531	469.033	24.25	683.333	619.355	622.754
24.5	1588.38	1491.77	1524.74	24.5	459.32	416.729	448.38	24.5	648.241	729.412	619.565
24.75	1516.56	1439.02	1466.29	24.75	427.313	389.427	430.075	24.75	752.294	648.936	527.094
25	1464.63	1385.28	1422.25	25	437.683	391.078	432.21	25	753.138	785.366	748.879
25.25	1426.15	1386.49	1374.16	25.25	411.55	381.306	410.621	25.25	619.231	795.556	737.705
25.5	1360.14	1316.81	1333.33	25.5	395.62	362.897	390.462	25.5	543.478	677.419	588.679
25.75	1317.8	1291.22	1295.56	25.75	380.189	343.911	375.929	25.75	479.592	556.391	547.368
26	1290.28	1253.19	1271.82	26	377.907	348.05	364.785	26	341.853	496.503	450.658
26.25	1270.05	1229.06	1255.48	26.25	366.207	334.068	357.513	26.25	323.353	357.377	303.406
26.5	1246.48	1215.11	1226.83	26.5	353.111	319.912	339.483	26.5	227.528	315.951	313.953
26.75	1228.44	1191.22	1227.52	26.75	334.538	308.254	332.351	26.75	333.333	273.775	236.264
27	1203.94	1179.46	1207.53	27	321.557	289.876	317.647	27	405.473	362.162	311.688
27.25	1214.29	1173.87	1212.83	27.25	324.48	286.129	309.384	27.25	570.766	407.125	393.643
27.5	1187.43	1167.18	1189.02	27.5	303.943	280.232	289.262	27.5	670.282	569.378	551.963
27.75	1216.15	1175.15	1194.09	27.75	290.922	273.121	276.766	27.75	759.834	707.865	634.989
28	1202.49	1173.25	1194.15	28	279.715	260.619	269.818	28	832.677	762.712	773.279
28.25	1195.51	1199.2	1227.18	28.25	271.307	250.538	259.42	28.25	855.535	871.227	825.581
28.5	1219.87	1215	1227.84	28.5	257.264	240.688	244.942	28.5	785.199	880.769	814.338
28.75	1254.16	1224.88	1271.12	28.75	256.719	237.143	233.429	28.75	763.066	832.103	735.45
29	1236.78	1239.13	1281.57	29	238.196	215.505	227.566	29	658.249	787.879	700
29.25	1278.2	1288.1	1320.25	29.25	228.551	205.548	220.63	29.25	561.688	713.793	630.182
29.5	1293.8	1295.61	1334.36	29.5	213.034	187.234	200.285	29.5	523.734	626.043	559.295
29.75	1323.59	1354.15	1379.1	29.75	207.547	194.346	191.625	29.75	537.75	593.851	527.387
30	1353.38	1359.96	1398.18	30	204.593	176.18	178.47	30	447.605	557.48	481.818
30.25	1378.87	1396.17	1428.57	30.25	188.194	173.548	173.852	30.25	403.483	505.36	424.963
30.5	1400.85	1438.33	1470	30.5	172.103	154.114	161.972	30.5	335.694	441.791	389.928
30.75	1435.19	1464.59	1499.5	30.75	192.495	160.864	164.326	30.75	331.944	397.38	353.933
31	1463.87	1511.26	1554.22	31	169.668	158.188	152.388	31	308.005	385.491	316.438
31.25	1491.47	1545.2	1544.48	31.25	165.398	156.618	152.448	31.25	264.628	346.797	289.544
31.5	1501.48	1569.97	1570.18	31.5	162.069	149.306	147.346	31.5	229.465	309.686	263.158
31.75	1521.65	1603.5	1586.04	31.75	158.184	146.795	145.442	31.75	211.538	284.367	222.222
32	1561.64	1619.31	1615.31	32	146.978	136.864	129.771	32	197.484	256.917	213.918
32.25	1587.95	1673.32	1648.44	32.25	153.425	133.059	128.294	32.25	192.547	243.839	173.149
32.5	1605.8	1685.3	1653.63	32.5	142.368	137.577	134.948	32.5	151.404	214.467	163.342
32.75	1647.74	1728.25	1679.93	32.75	142.76	126.452	122.069	32.75	111.111	67.7966	256
33	1658.07	1761.35	1689.05	33	150.853	138.378	136.552	33	182.482	126.984	211.679
33.25	1703.14	1783.38	1728.69	33.25	134.379	133.152	129.888	33.25	523.179	533.333	523.49
33.5	1715.36	1799.12	1751.14	33.5	141.593	133.832	129.167	33.5	557.576	482.993	592.593
33.75	1742.03	1818.34	1750	33.75	137.322	126.694	132.455	33.75	565.934	609.756	644.444
34	1744.16	1824.35	1752.93	34	131.114	128.639	119.031	34	605.263	650	664.975
34.25	1775.61	1829.21	1763.7	34.25	134.824	123.139	120.856	34.25	685.714	766.497	691.244
34.5	1770.51	1864.3	1788.2	34.5	138.118	131.081	132.414	34.5	626.609	680.365	600
34.75	1770.15	1872.43	1776.2	34.75	139.472	137.745	119.67	34.75	468.992	542.51	494.297
35	1779.8	1820.13	1770.8	35	139.283	127.53	122.421	35	468.31	531.599	507.042
35.25	1800	1810.15	1748.02	35.25	131.668	125.424	124.317	35.25	488.525	593.75	524.752
35.5	1788.1	1809.1	1726.4	35.5	129.642	126.694	124.659	35.5	386.293	491.857	456.522
35.75	1797.67	1810.9	1695.08	35.75	133.513	129.993	134.247	35.75	324.638	416.413	389.535
36	1781.83	1758.29	1692.98	36	138.908	141.407	122.532	36	330.645	352.071	330.601
36.25	1760.85	1734.51	1657.04	36.25	138.14	129.817	136.022	36.25	445	412.256	406.65
36.5	1726.39	1712.34	1633.28	36.5	137.954	135.501	130.464	36.5	545.667	510.417	540.865
36.75	1728.71	1662.4	1575.89	36.75	144.108	137.348	133.106	36.75	588.235	586.797	555.556
37	1677.45	1626	1536.27	37	147.949	135.318	135.246	37	692.964	740.826	717.021
37.25	1642.3	1616.81	1480.65	37.25	148.522	138.795	140.423	37.25	783.784	837.662	791.165
37.5	1624.67	1557.97	1446.44	37.5	146.98	138.118	145.492	37.5	869.981	971.37	893.13
37.75	1569.46	1530.6	1377.46	37.75	148.123	134.328	144.71	37.75	861.878	968.932	892.727
38	1530.52	1441.04	1339.56	38	142.091	130.169	138.776	38	792.553	886.617	815.009
38.25	1479.49	1387.27	1291.28	38.25	138.554	123.984	144.513	38.25	734.589	840.787	791.453
38.5	1426.15	1332.55	1234.01	38.5	139.13	122.297	140.136	38.5	673.841	793.403	724.71
38.75	1388.09	1283.93	1195.47	38.75	127.09	117.488	129.076	38.75	626.409	691.792	659.2
39	1344.36	1243.39	1148.79	39	138.945	114.112	140.721	39	538.941	614.379	561.24
39.25	1300.08	1195.35	1120.73	39.25	138.277	119.946	143.148	39.25	540.909	621.236	572.496
39.5	1263.69	1142.19	1078.77	39.5	118.667	117.925	130.169	39.5	494.1	548.536	503.639
39.75	1233.22	1097.92	1033.03	39.75	121.333	109.017	128.814	39.75	424.46	499.25	451.064
40	1163.18	1055.34	1013.17	40	116.744	112.903	130.081	40	373.596	453.353	388.889
40.25	1137.61	1032.31	972.108					40.25	318.244	392.55	348.361
40.5	1104.74	993.884	946.034					40.5	286.29	354.254	316.422
40.75	1067.28	957.285	912.866					40.75	251.647	298.63	250.326
41	1036.39	935.361	882.305					41	208.01	273.458	212.005
41.25	1013.98	899.924	858.414					41.25	188.369	255.263	203.98
41.5	972.817	886.191	848.142					41.5	139.477	205.692	156.288
41.75	946.721	842.383	825.282					41.75	148.058	193.384	151.261
42	918.234	827.69	806.891					42	114.046	156.055	140.496
42.25	889.886	810.06	787.37					42.25	105.882	131.611	121.528
42.5	884.459	786.836	769.108					42.5	63.8051	112.319	100.457
42.75	859.578	762.509	759.141					42.75	44.7761	80.2395	75.1964
43	844.66	757.26	737.51					43	46.6439	65.0888	59.4714
43.25	808.065	731.798	724.111					43.25	20.1794	59.3714	32.2581
43.5	797.581	725.242	719.685					43.5	11.0497	39.3064	23.0769
43.75	776.527	716.186	706.436					43.75	56.0748	129.63	65.4206
44	773.494	707.965	699.06					44	63.6364	330.357	194.69
44.25	758.593	699.043	690.625					44.25	113.043	393.162	275
44.5	739.408	685.987	669.782					44.5	24.3902	351.562	261.538
44.75	734.288	680.82	668.735					44.75	203.008	652.174	591.549
45	729.515	668.375	680.093					45	573.427	721.854	585.987
45.25	725.179	663.504	670.788					45.25	582.278	795.031	780.347
45.5	712.025	676.128	664.357					45.5	732.955	745.763	718.75
45.75	712.253	657.703	654.881					45.75	530.612	725.888	635.071
46	699.213	655.547	650.806					46	620.37	750	685.345
46.25	703.297	662.563	655.963					46.25	670.886	655.602	637.795
46.5	704.082	661.372	655.225					46.5	552.124	581.132	568.841
46.75	690.196	644.557	645.849					46.75	494.662	607.018	570.946
47	692.247	651.799	652.736					47	513.333	513.158	432.787
47.25	675.781	630.294	637.121					47.25	404.389	449.367	438.65
47.5	678.878	644.444	648.751					47.5	373.529	358.382	395.48
47.75	670.561	630.901	641.509					47.75	325.967	421.196	357.143
48	674.184	645.714	641.296					48	321.244	473.146	440.594
48.25	674.166	633.833	638.618					48.25	391.727	570.743	515.152
48.5	674.671	637.011	648.426					48.5	495.434	664.368	640.523
48.75	672.08	646.975	640.508					48.75	585.837	793.103	765.914
49	666.409	635.846	654.22					49	701.826	885.481	862.403
49.25	679.26	635.461	644.56					49.25	790.787	1000	911.275
49.5	683.359	637.907	653.016					49.5	807.692	959.184	900.885
49.75	669.231	637.712	657.016					49.75	745.167	926.655	827.645
50	677.94	649.049	656.528					50	647.458	827.586	751.656
50.25	668.192	645.775	653.59					50.25	549.18	724.541	670.927
50.5	686.064	654.469	656.342					50.5	430.843	637.54	605.59
50.75	691.896	662.219	666.175					50.75	391.036	588.976	546.828
51	687.786	668.543	676.471					51	323.308	551.302	484.581
51.25	688.073	672.498	669.604					51.25	288.433	507.463	422.636
51.5	690.076	674.354	684.249					51.5	240	420.67	380.42
51.75	697.409	688.547	702.05					51.75	193.863	393.162	337.893
52	710.586	697.35	709.277					52	182.561	380.223	342.246
52.25	701.368	706.128	716.472					52.25	200.267	332.879	270.942
52.5	706.91	717.663	719.273					52.5	148.244	283.422	236.504
52.75	716.452	734.212	735.465					52.75	142.49	255.906	224.464
53	717.638	753.814	750.725					53	88.1612	238.71	186.104
53.25	726.379	765.928	762.283					53.25	84.2627	200.253	141.463
53.5	731.321	777.163	767.677					53.5	53.6585	193.267	144.231
53.75	749.058	776.243	794.521					53.75	62.425	178.133	134.593
54	763.514	788.276	807.055					54	49.7041	182.588	126.021
54.25	768.595	795.736	815.108					54.25	54.7786	161.098	97.7011
54.5	781.273	805.249	817.073					54.5	47.235	141.343	95.2381
54.75	798.351	816.747	828.203					54.75	35.2273	116.838	69.4289
55	801.647	821.11	836.312					55	120.37	365.385	205.607
55.25	822.87	828.082	848.074					55.25	267.857	420.561	333.333
55.5	843.167	826.146	846.757					55.5	327.731	522.124	406.78
55.75	854.586	831.962	850.355					55.75	240.31	625	370.079
56	859.375	831.852	846.809					56	588.652	823.077	760.87
56.25	873.7	836.512	857.447					56.25	532.051	702.128	701.987
56.5	887.982	838.666	865.439					56.5	643.275	941.935	760.479
56.75	902.15	832.653	867.938					56.75	661.376	1000	875
57	911.177	826.766	857.445					57	704.762	947.09	838.235
57.25	919.438	827.001	861.777					57.25	674.419	913.876	861.607
57.5	921.771	826.793	854.93					57.5	643.154	828.947	735.772
57.75	922.623	806.757	849.508					57.75	644.195	764.479	677.778
58	934.462	803.922	848.421					58	472.789	725	684.932
58.25	928.676	801.079	845.722					58.25	283.019	625.418	500
58.5	941.263	790.148	845.938					58.5	133.929	484.472	364.458
58.75	945.015	796.359	837.762					58.75	106.443	372.093	298.592
59	950.183	783.984	828.092					59	98.9305	342.391	275.591
59.25	949.525	770.525	818.118					59.25	190.955	337.662	328.395
59.5	948.137	760.242	812.413					59.5	234.192	443.396	440.092
59.75	948.213	747.482	800.836					59.75	331.21	582.057	518.28
60	956.3	731.903	799.861					60	398	714.286	655.242
60.25	928.675	728.064	789.583					60.25	444.444	770.588	701.521
60.5	930.909	713.137	772.38					60.5	441.071	780.443	704.71
60.75	927.378	681.392	759.695					60.75	369.863	715.532	647.668
61	922.351	684.492	745.329					61	281.457	644.295	576.412
61.25	910.145	668.224	733.748					61.25	252.443	535.484	526.4
61.5	903.693	653.538	714.286					61.5	205.975	468.315	442.901
61.75	897.399	640	714.483					61.75	194.825	368.421	390.462
62	882.948	630.667	691.247					62	153.734	302.899	340.087
62.25	886.643	618.921	681.818					62.25	108.571	246.827	288.92
62.5	868.687	595.206	670.564					62.5	152.99	267.49	316.94
62.75	855.187	585.61	649.038					62.75	100.407	216.578	254.011
63	845.101	576.181	637.363					63	72.9167	176.24	202.597
63.25	831.776	557.769	629.375					63.25	50.8906	151.592	163.706
63.5	822.557	546.419	610.692					63.5	20.1005	123.441	144.099
63.75	804.738	542.8	608.071					63.75	2.44798	101.84	103.406
64	807.168	517.905	585.9					64	3.60144	91.3462	87.2162
64.25	780.645	499.337	572.895					64.25	10.6509	77.8302	82.1596
64.5	765.043	488.079	557.758					64.5	1.16144	60.6061	55.3633
64.75	754.474	492.706	544.399					64.75	3.43643	65.2174	50
65	738.913	479.815	540.614					65	6.76437	88.764	64.877
65.25	732.666	469.927	525.597					65.25	19.0797	48.8889	66.2252
65.5	716.429	464.947	517.406					65.5	13.2743	30.7018	42.4374
65.75	696.429	439.815	497.614					65.75	12	184.466	12
66	667.38	429.894	482.289					66	5	150.943	17.094
66.25	664.051	430.841	480.599					66.25	23	178.571	23
66.5	650.499	422.237	467.347					66.5	69.7674	322.314	67.6692
66.75	641.026	409.782	464.261					66.75	338.028	606.061	363.014
67	621.352	404.101	444.596					67	298.137	609.589	355.828
67.25	616.097	398.81	440.816					67.25	366.667	679.012	408.84
67.5	603.265	399.868	425.272					67.5	369.458	696.133	477.612
67.75	588.612	377.807	416.61					67.75	518.349	714.286	602.804
68	577.224	373.184	419.158					68	514.286	755.556	561.181
68.25	561.878	363.095	406.526					68.25	382.576	645.418	528.517
68.5	550.178	359.551	404.487					68.5	207.143	590.58	515.789
68.75	534.801	357.568	396.06					68.75	60.2007	438.127	374.593
69	541.903	350.297	398.639					69	72.1003	418.75	340.557
69.25	531.628	348.545	395.38					69.25	38.0117	300.292	276.657
69.5	517.413	345.899	378.397					69.5	70.2703	335.135	291.777
69.75	515.625	333.995	371.176					69.75	201.511	328.321	302.267
70	498.934	340.608	365.058					70	159.091	301.887	317.536
70.25	493.608	325.397	362.772					70.25	242.038	356.984	432.671
70.5	480.114	326.058	358.696					70.5	366.534	484.211	584.2
70.75	481.508	325.149	353.46					70.75	320.683	499.002	620.825
71	465.861	312.376	345.788					71	276.364	574.427	703.358
71.25	464.108	316.556	347.59					71.25	250.438	592.391	676.786
71.5	460.554	316.347	344.196					71.5	205.387	541.958	641.026
71.75	447.761	314.987	344.429					71.75	206.84	525.253	614.498
72	452.736	301.061	337.636					72	197.161	490.998	579.618
								72.25	191.424	446.741	513.889
								72.5	181.818	415.123	482.09
								72.75	150.725	392.804	420.29
								73	145.686	367.052	409.605
								73.25	132.597	339.437	352.538
								73.5	133.603	349.25	322.624
								73.75	87.1863	305.851	305.085
								74	66.0622	285.526	265.985
								74.25	58.4498	301.158	222.772
								74.5	36.2047	259.074	215.881
								74.75	12.285	251.843	170.878

## Sheet: Fig. 3b-e
Fig. 3b			Fig. 3c			Fig. 3d			Fig. 3e
Time (h)	GFP/OD	GFP/OD	Time (h)	GFP/OD	GFP/OD	Time (h)	GFP/OD	GFP/OD	GFP controled by PesaS of QPK-H characterized in 24-well plates	GFP/OD	GFP/OD	YFP controled by PesaR-H of QPK-H characterized in 24-well plates	YFP/OD	YFP/OD
0	1291.67	1041.67	0	1480.77	893.617	0	0.050749	0.04887	0	2247.42	2858.25	0	1191.92	1663.27
1	4300	4360	1	4509.8	3458.33	1	0.052193	0.050848	0.25	2479.59	3680.95	0.25	1171.72	1404.04
2	10227.9	7892.09	2	7785.71	8739.84	2	0.051701	0.049505	0.5	2622.45	4859.81	0.5	643.564	760
3	7004.46	4038.02	3	4117.65	4814.29	3	0.050865	0.048304	0.75	2386.14	4814.16	0.75	1466.02	1460.78
4	3617.98	790.576	4	780.488	962.025	4	0.052387	0.048853	1	3087.38	5266.67	1	2428.57	1115.38
5	1317.86	120.567	5	288.389	260.504	5	0.052333	0.049625	1.25	3037.74	5364.34	1.25	2427.27	1392.52
6	2444.73	659.033	6	876.344	763.359	6	0.052094	0.050658	1.5	3327.27	4935.25	1.5	2637.93	2527.27
7	6164.38	2571.18	7	2914.98	2658.9	7	0.051993	0.050716	1.75	2695.65	4322.37	1.75	3363.64	2843.48
8	11270.2	5603.23	8	6288.46	5964.63	8	0.052014	0.050023	2	2370.97	3497.04	2	3893.13	3433.33
9	11049.9	8332.8	9	7480.45	7506.74	9	0.051143	0.048115	2.25	2007.58	2441.49	2.25	4767.61	3906.25
11	9300.52	6885.2	11	7521.47	8169.55	11	0.050793	0.049669	2.5	1671.43	1745.1	2.5	5383.12	4656.93
12	5681.37	4791.39	12	5365.95	5880.64	12	0.050518	0.048822	2.75	1099.38	1300.45	2.75	6523.53	5729.73
14	2843.39	2425.43	14	2829.66	2970.44	14	0.050631	0.050813	3	933.735	659.836	3	7606.56	6637.5
15	1972.45	1672.52	15	1954.94	1989.51	15	0.051649	0.049615	3.25	921.788	544.776	3.25	8247.47	7687.86
16	1692.89	1380.21	16	1724.79	1748.07	16	0.050596	0.051464	3.5	602.041	175.258	3.5	9133.03	8084.66
23	1124.65	1208.53	23	1370.66	1414.49	23	0.053379	0.053228	3.75	680.751	128.617	3.75	9665.27	8788.46
24	1055.96	1278.86	24	1636.61	1508.88	24	0.055737	0.053907	4	520.833	129.518	4	10182.2	9566.37
27	1205.91	1487.16	27	2593.55	2307.62	27	0.056727	0.05489	4.25	449.64	2.80899	4.25	11201.4	10382.1
29	1456.97	1562.17	29	1960.24	2676.09	29	0.058047	0.05653	4.5	501.661	364.583	4.5	11668.9	11468.2
32	694.501	1430.42	32	1568.14	1729.99	32	0.057539	0.0545	4.75	467.492	1114.08	4.75	11793.1	11895.8
35	220.638	1258.42	35	1417.96	1557.58	35	0.05539	0.051879	5	390.671	2167.8	5	11293.8	12222.2
38	328.52	745.283	38	665.102	822.422	38	0.052825	0.051199	5.25	634.877	3949.15	5.25	10730.8	12009.3
									5.5	1423.86	6122.53	5.5	10260.4	11317.8
									5.75	2698.34	8692.59	5.75	10213.2	10287.6
									6	4484.51	11289.7	6	10055.2	10645.2
									6.25	6797.52	13509.1	6.25	9993.52	10185.5
									6.5	9733.59	15438.3	6.5	10208.2	10397.7
									6.75	12431.2	17400	6.75	10317.4	10400.9
									7	15152.1	19049.3	7	10469.7	10603.2
									7.25	17320.3	20866.7	7.25	10399.3	10720.8
									7.5	19231.7	22305.3	7.5	10096.8	10679.4
									7.75	21061	23390.5	7.75	9821.54	10498.3
									8	22444.4	24364.6	8	9733.85	10413
									8.25	23781.7	24860	8.25	9455.75	10208.3
									8.5	25039.3	25062.7	8.5	9332.39	9740.24
									8.75	25813.4	24605.2	8.75	9477.03	9847.06
									9	26425.1	24175.7	9	9507.13	9787.5
									9.25	26697.3	23050.9	9.25	9519.95	9937.84
									9.5	26548.7	21739.1	9.5	9473.56	10042.7
									9.75	26087.2	20425.4	9.75	9518	10032.5
									10	25066.5	18968.2	10	9175.87	10057.9
									10.25	24004.3	17496	10.25	9071.51	9939.53
									10.5	22697.1	15983.1	10.5	8491.96	9703.95
									10.75	21066.9	14687.3	10.75	7951.78	9407.04
									11	19668.4	13618.1	11	7273.85	8933.48
									11.25	18029	12327.6	11.25	6596.98	8450.84
									11.5	16593.7	11330.8	11.5	5940.77	7782.34
									11.75	15329.8	10417.1	11.75	5261.17	7101.61
									12	14109.7	9549.44	12	4692.82	6462.98
									12.25	12845.9	8843.66	12.25	4116.87	5755.84
									12.5	11777.6	8203.48	12.5	3673.79	5229.89
									12.75	10846.1	7543.14	12.75	3263.79	4738.43
									13	10012.9	7025.25	13	2890.2	4187.15
									13.25	9290.56	6601.97	13.25	2564.13	3816.93
									13.5	8565.18	6118.01	13.5	2278.62	3428.18
									13.75	7978.28	5730.63	13.75	2093.15	3149.28
									14	7399.46	5389.33	14	1965.16	2878.44
									14.25	6933.21	5095.49	14.25	1773.94	2665.5
									14.5	6509.73	4852.46	14.5	1676.92	2461.61
									14.75	6166.96	4753.65	14.75	1601.69	2340.83
									15	5806.28	4557.54	15	1538.72	2156.81
									15.25	5557.29	4368.11	15.25	1447.41	2083.33
									15.5	5355.48	4286.08	15.5	1433.64	1982.28
									15.75	5063.52	4224.64	15.75	1432.45	1985.75
									16	4866.89	4158.6	16	1366.01	1908.71
									16.25	4769.3	4118.67	16.25	1404.22	1838.02
									16.5	4631.22	4042.98	16.5	1388.22	1880.03
									16.75	4513.42	4024.67	16.75	1424.56	1827.76
									17	4479.13	4023.73	17	1397.45	1861.2
									17.25	4413.62	4037.4	17.25	1450.44	1850.81
									17.5	4317.88	4038.06	17.5	1505.92	1876.4
									17.75	4309.15	4090.25	17.75	1513.34	1889.24
									18	4292.86	4096.23	18	1559.38	1915.87
									18.25	4299.19	4167.07	18.25	1633.75	1919.43
									18.5	4337.12	4198.09	18.5	1661.76	1913.66
									18.75	4323.08	4247.03	18.75	1709.01	1988.28
									19	4355.36	4328.86	19	1693.49	2040.47
									19.25	4348.8	4412.41	19.25	1792.52	2089.85
									19.5	4328.61	4446.44	19.5	1832.95	2127.99
									19.75	4435.82	4589.56	19.75	1870.09	2160.52
									20	4498.83	4650.89	20	1927.07	2215.27
									20.25	4635.22	4746.52	20.25	1970.83	2227.38
									20.5	4686.23	4904.54	20.5	2049.89	2324.26
									20.75	4768.51	4978.53	20.75	2096.37	2312.74
									21	4889.67	5150.5	21	2133.48	2352.1
									21.25	4998.45	5182.51	21.25	2227.61	2404.78
									21.5	5007.7	5383.33	21.5	2306.79	2449.4
									21.75	5045.32	5487.93	21.75	2458.91	2493.71
									22	5266.41	5624.81	22	2599.13	2578.17
									22.25	5375.67	5819	22.25	2860.95	2586.94
									22.5	5505.68	5932.14	22.5	3100.14	2578.41
									22.75	5685	6081.78	22.75	3379.63	2619.91
									23	5835.59	6196.89	23	3614.18	2678.96
									23.25	6000	6358.67	23.25	3899.65	2772.33
									23.5	6017.06	6526.82	23.5	4132.3	2795.85
									23.75	6099.7	6666.18	23.75	4329.83	2904.29
									24	6426.88	6827.13	24	4475.56	2989.34
									24.25	6408.86	6967.32	24.25	4641.17	3035.41
									24.5	6608.06	7190.44	24.5	4685.63	3088.28
									24.75	6752.74	7300.87	24.75	4717.84	3171.13
									25	6968.77	7488.49	25	4720.58	3158.49
									25.25	7051.34	7579.51	25.25	4705.84	3196.37
									25.5	7102.31	7763.57	25.5	4735.62	3144.85
									25.75	7374.55	7879	25.75	4555.25	3139.49
									26	7380.37	8039.01	26	4495.24	3065.7
									26.25	7476.8	8204.38	26.25	4333.79	3018.62
									26.5	7654.34	8278.37	26.5	4158.22	2930.33
									26.75	7763.12	8385.8	26.75	4018.22	2877.48
									27	7749.82	8470.22	27	3842.07	2779.37
									27.25	7867.51	8542.98	27.25	3745.14	2687.76
									27.5	7906.6	8625.78	27.5	3547.16	2580.45
									27.75	8017.49	8693.06	27.75	3397.33	2531.36
									28	7987.44	8779.63	28	3195.74	2413.91
									28.25	8128.65	8803.04	28.25	3043.82	2294.2
									28.5	8087.44	8872.5	28.5	2856.95	2202.28
									28.75	8129.41	8909.34	28.75	2751.65	2134.85
									29	8107.04	8924.61	29	2601.45	2009.28
									29.25	8096.35	8987.7	29.25	2496.38	1932.67
									29.5	8060.4	8976.84	29.5	2357.19	1861.7
									29.75	8012.31	9085.03	29.75	2197.9	1801.46
									30	8052.56	8991.13	30	2083.12	1669.75
									30.25	7982.99	8963.32	30.25	1964.84	1594.45
									30.5	7786.01	8987.78	30.5	1857.42	1503.3
									30.75	7613.56	8916.05	30.75	1698.05	1453.65
									31	7536.9	8811.36	31	1599.48	1357.28
									31.25	7339.6	8697.42	31.25	1550.52	1285.06
									31.5	7193.01	8581.58	31.5	1444.95	1265.53
									31.75	6926.85	8422.19	31.75	1324.19	1165.14
									32	6757.03	8203.1	32	1296.58	1133.63
									32.25	6448.9	8043.07	32.25	1216.22	1106.59
									32.5	6220.15	7799.19	32.5	1174.16	1041.5
									32.75	5992.68	7697.58	32.75	1095.64	1003.24
									33	5792.55	7315.86	33	1003.17	966.365
									33.25	5541.11	7000.67	33.25	1005.69	914.103
									33.5	5317.88	6822	33.5	963.578	904.365
									33.75	5053.5	6541.94	33.75	898.597	878.127
									34	4891.75	6280.69	34	880.968	884.095
									34.25	4631.51	5990.72	34.25	837.992	839.435
									34.5	4456.52	5800.26	34.5	795.815	839.538
									34.75	4255.75	5571.9	34.75	807.985	783.887
									35	4072.27	5306.07	35	752.056	785.942
									35.25	3843.44	5072.37	35.25	751.105	744.409
									35.5	3731.98	4834.54	35.5	711.139	764.818
									35.75	3562.83	4699.21	35.75	716.088	693.435
									36	3404.93	4506.2	36	668.136	699.492
									36.25	3285.25	4365.06	36.25	646.948	742.964
									36.5	3200.13	4204.74	36.5	638.191	674.921
									36.75	3098.24	4022.27	36.75	616.337	663.919
									37	2948.65	3851.63	37	671.429	670.426
									37.25	2898.7	3677.55	37.25	597.874	726.123
									37.5	2726.11	3594.52	37.5	603.125	699.054
									37.75	2722.44	3406.9	37.75	581.773	674.858
									38	2624.6	3248.54	38	567.062	650.694
									38.25	2543.28	3187.01	38.25	571.34	665.198
									38.5	2498.06	3108.88	38.5	571.341	646.541
									38.75	2460.03	3023.32	38.75	555.348	650.345
									39	2423.87	2908.8	39	546.865	631.579
									39.25	2383.38	2794.84	39.25	548.667	632.206
									39.5	2319.18	2729.85	39.5	543.653	642.322
									39.75	2359.25	2653.57	39.75	562.5	621.959
									40	2280.49	2628.61	40	557.205	652.363
									40.25	2250.16	2553.78	40.25	551.361	625.619
									40.5	2191.42	2493.61	40.5	555.83	636.08
									40.75	2184.9	2454.78	40.75	534.238	623.224
									41	2193.86	2448.72	41	518.176	635.294
									41.25	2139.94	2382.5	41.25	540.64	629.353
									41.5	2129.71	2359.92	41.5	542.154	627.792
									41.75	2096.42	2283.9	41.75	537.944	644.761
									42	2075.45	2290.16	42	543.331	638.94
									42.25	2008.99	2221.31	42.25	565.991	609.153
									42.5	2057.77	2183.66	42.5	514.724	619.814
									42.75	2032.01	2198.73	42.75	522.37	615.669
									43	2030.05	2176.47	43	525.672	631.872
									43.25	1979.58	2125.08	43.25	523.547	602.224
									43.5	1960.51	2134.55	43.5	494.876	607.517
									43.75	1958.63	2106.06	43.75	503.049	620.456
									44	1936.51	2095.15	44	514.786	590.517
									44.25	1972.1	2076.2	44.25	499.696	605.037
									44.5	1948.1	2056.01	44.5	521.341	624.615
									44.75	1942.41	2061.6	44.75	532.887	625.304
									45	1934.26	2074.75	45	498.482	607.121
									45.25	1968.39	2018.93	45.25	510.328	613.497
									45.5	1894.5	2020.14	45.5	523.068	612.37
									45.75	1888.4	2013.2	45.75	503.636	584.352
									46	1936.36	2013.18	46	524.301	597.087
									46.25	1932.03	2017.55	46.25	507.273	617.433
									46.5	1910.12	1996.87	46.5	509.662	591.626
									46.75	1886.93	2010.01	46.75	486.405	563.415
									47	1898.93	1956.28	47	500.3	621.442
									47.25	1930.36	1961.3	47.25	513.449	600.853
									47.5	1916.15	1943.86	47.5	494.87	634.65
									47.75	1891.81	1943.27	47.75	483.294	575.518
									48	1941.91	1944.62	48	506.627	610.469

## Sheet: Fig. 4a
0h			1h		2h			3h			4h		6h			7h			8h
12h			14h		16h			23h			29h		32h			35h			39h

## Sheet: Fig. 5c-d
Fig. 5c
0h			2h			5h		12h
15h			18h			24h		30h
Fig. 5d
0h	2h	5h	12h	15h	18h	24h	30h
2.569	3.118	1.493	3.085	3.618	1.888	3.514	3.446
3.208	1.772	2.416	2.464	3.767	1.837	4.417	3.278
2.485	2.063	1.452	4.179	3.719	2.694	3.352	3.142
2.649	3.057	1.162	4.416	2.916	2.464	2.964	3.194
3.884	3.881	1.279	3.595	5.443	1.623	3.595	6.753
3.739	2.65	1.597	2.177	3.657	2.942	3.782	2.945
2.817	2.341	1.516	2.734	4.871	2.795	4.009	3.497
2.665	2.774	1.747	2.506	2.448	1.539	3.961	4.908
3.188	3.044	1.424	3.213	2.254	1.704	4.785	5.33
2.28	2.904	1.234	2.789	3.534	2.974	2.9	3.4
4.595	1.499	0.959	1.923	2.631	2.908	1.952	2.688
4.719	1.982	1.281	1.623	6.111	3.442	2.464	2.876
2.936	2.508	1.919	1.424	3.767	5.327	3.602	4.294
2.586	2.306	1.656	1.87	3.476	2.987	4.068	2.669
3.678	1.91	1.089	2.079	2.74	2.618	2.951	4.272
2.558	3.124	1.104	1.83	3.057	2.424	2.094	6.24
3.846	2.644	1.261	2.774	3.851	1.729	2.223	3.833
3.399	1.861	1.405	1.953	3.52	1.365	2.608	4.395
3.077	1.629	1.162	2.205	3.916	2.033	4.089	3.219
2.558	1.481	1.324	2.167	2.547	1.893	2.727	5.285
2.318	1.911	2.05	2.737	4.089	2.216	2.643	4.107
2.395	2.706	1.52	3.485	2.605	2.079	3.782	3.224
3.36	3.451	1.399	2.161	3.429	2.341	4.56	3.577
2.942	2.485	1.635	2.296	4.68	1.847	3.085	3.107
3.931	2.934	1.071	3.471	3.03	2.403	3.188	3.502
2.254	2.142	2.064	2.437	6.566	2.403	4.481	2.284
5.982	2.191	1.381	2.098	3.676	1.627	6.169	4.16
4.455	2.598	1.136	2.533	3.875	2.205	5.189	4.221
4.095	3.314	1.766	2.339	3.387	1.663	3.044	6.946
2.593	2.922	1.669	3.529	2.61	1.873	3.053	4.38
4.665	2.968	1.597	2.276	3.485	2.053	2.902	3.984
3.92	3.101	1.891	2.325	2.765	2.223	2.923	3.16
2.86	2.346	1.58	2.489	3.742	2.039	3.077	4.533
3.82	2.74	1.235	2.506	3.488	1.861	3.036	3.665
2.829	3.601	1.623	2.32	2.578	1.873	3.101	4.621
3.429	2.713	1.758	2.893	4.935	2.254	6.067	3.545
1.949	2.876	1.888	3.8	3.676	2.352	4.181	4.095
4.165		1.356	2.489	4.473	2.239	4.374	4.31
4.65		1.057	2.254	3.247	1.861	2.869	3.497
2.444		1.405	2.159	3.98	1.739	2.677	4.004
3.382		1.156	2.536	2.595	1.84	6.132	5.752
2.614		1.597	3.966	3.005	2.42	6.644	4.751
4.595		1.307	3.019	4.209	1.808	2.86	3.314
3.753		1.608	3.247	4.273	2.222	3.278	5.169
2.677		0.983	2.571	3.286	1.944	3.138	3.101
2.961		1.424	4.294	4.351	1.675	2.81	4.261
3.224		1.225	3.473	2.614	2.368	5.405	3.683
2.917		1.39	3.343	2.957	1.178	4.288	3.694
3.619		1.232	3.002	3.857	3.006	4.763	3.309
3.624		1.791	2.904	2.91	2.049	4.712	6.521
3.782		1.837	1.888	2.846	2.262	3.628	3.901
2.395		1.332	2.17	3.286	1.723	3.609	4.751
3.782		1.796	2.05	3.314	2.074	3.94	3.897
4.618		1.041	2.197	4.221	2.239	5.987	3.442
2.819		2.082	2.712	2.468	2.16	3.874	3.444
1.87		1.949	2.614	3.84	1.723	5.292	4.522
3.044		1.604	1.644	3.997	1.424	5.949	5.525
4.303		1.356	1.516	2.588	2.096	3.717	5.053
4.101		2.05	2.096	3.586	1.934	4.164	2.803
4.71		1.151	2.144	2.951	1.444	4.142	3.995
5.668		1.585	2.882	3.873	2.411	5.786	2.81
2.13		1.819	2.151	3.307	2.436	2.618	2.498
3.347		1.254	2.268	3.457	2.166	2.979	3.545
3.624			2.929	4.228	2.653	3.866	4.181
4.124			1.857	3.926	2.319	3.901	4.416
3.087			2.197	3.833	1.963	3.56	4.562
3.407			2.162	4.292	2.411	3.04	5.064
4.179			2.219	4.158	2.5	4.037	6.815
3.429			2.223	3.97	2.126	2.395	4.756
3.844			2.082	3.079	1.536	3.26	3.086
2.144			1.919	2.364	1.657	3.822
4.908			2.445	3.602		3.024
3.471			2.481			3.95
4.173			3.514			3.884
3.837			3.399			3.833
2.813			2.364			3.053
2.936			2.595
3.312			2.079
5.81			2.265
2.993			1.965
3.208			2.756
5.244			2.713
3.958			2.151
3.247			2.296
3.836			2.254
3.892			2.532
			2.593

## Sheet: Fig. 6c-g
Fig. 6c
	M0	A35	A38	A43
pM0	2.91194	1.18436	1.09247	0.958213
pM2		4.0613	10.3961	5.72694
pM3		3.41763	5.65863	4.42396
pM4		4.63801	5.8093	4.33199
Fig. 6d
	B18-pM0			B18-pM2			B18-pM3			B18-pM4
12	0.06554	0.12436	0.05943	0.74659	0.79288	0.81156	0.78266	0.75207	0.76277	0.7091	0.72238	0.70446
24	0.13133	0.17775	0.12686	1.09528	1.15783	1.1903	0.9829	1.04529	1.00474	1.31226	0.86276	0.84539
36	0.21729	0.22034	0.23975	2.14403	0.393425	2.70405	1.91758	2.06758	2.71705	0.817763	2.23603	2.07342
48	0.71622	1.28816	0.75164	5.10921	5.18185	5.27451	4.94829	5.00097	5.09313	4.67644	4.65997	4.65527
60	1.37667	2.62526	2.7453	9.83609	10.5774	11.2247	10.3154	10.6045	10.278	9.65942	9.84497	9.51608
72	3.2447	5.3447	5.1707	14.0083	13.559	14.5541	13.5702	13.5723	14.0733	17.5319	13.4599	13.1067
Fig. 6e
	B18-pM0			B18-pM2			B18-pM3			B18-pM4
12	0.11322	0.100584	0.065812	0.544891	0.901504	0.56581	0.572055	0.638421	0.627469	0.596761	0.491537	0.552521
24	0.264267	0.18005	0.227358	2.30595	2.15437	1.84923	1.78049	1.84221	1.86419	1.77804	1.72192	1.85662
36	0.748939	0.62903	0.366989	2.5843	2.38962	2.88764	2.69694	2.62634	3.24912	1.80449	3.2137	3.02406
48	1.09325	0.512766	0.470463	3.34872	3.33225	3.37988	3.63953	3.55995	3.71299	3.59988	3.78999	4.08489
60	1.57719	0.665707	0.59572	3.70565	3.69232	3.79566	4.03424	3.922	4.12803	3.96474	4.29134	4.52745
72	2.29054	0.708729	0.700701	3.92332	4.02373	4.06219	4.09486	4.24088	4.30076	4.96779	4.49217	5.01635
Fig. 6f
	B18-pM0			B18-pM2			B18-pM3			B18-pM4
12	0.00548	0.00445	0.00562	0.02906	0.03041	0.03156	0.01669	0.02444	0.02016	0.05026	0.0117	0.01174
24	0.00843	0.00915	0.00642	0.08408	0.08619	0.09165	0.07066	0.07652	0.07549	0.057	0.06323	0.0597
30	0.00716	0.00355	0.00941	0.0874	-0.0637	0.12615	0.07789	0.08519	0.14269	-0.04121	0.11444	0.10234
36	0.02227	0.04112	0.02712	0.1414	0.06483	0.15738	0.14185	0.14311	0.17629	0.08771	0.15806	0.15609
48	0.04928	0.10728	0.06367	0.39504	0.44837	0.39434	0.44227	0.3252	0.35103	0.3913	0.34133	0.33809
54	0.05504	0.11143	0.16614	0.39391	0.44963	0.49585	0.44726	0.46696	0.43207	0.41525	0.43208	0.40507
60	0.10438	0.16195	0.22485	0.29625	0.32501	0.34734	0.26688	0.38764	0.33819	0.51274	0.34237	0.32416
72	0.15567	0.22662	0.20212	0.34768	0.24847	0.27745	0.27123	0.24732	0.31627	0.65604	0.30125	0.29922
Fig. 6g
	B18-pM0			B18-pM2			B18-pM3			B18-pM4
12	0.01259	0.00662	0.01346	0.14675	0.10441	0.10695	0.1007	0.10032	0.10306	0.09844	0.10253	0.10867
24	0.01711	0.02168	0.01886	0.08514	0.0848	0.11176	0.1153	0.11266	0.11769	0.11388	0.11801	0.12619
30	0.04039	0.03742	0.01164	0.0232	-0.14706*	0.08653	0.07637	0.06534	0.11541	0.0022	0.12431	0.09729
36	0.04392	0.0142	0.00382	0.04328	-0.05705*	0.04876	0.0507	0.04174	0.06858	0.01235	0.08158	0.06963
48	0.0352	0.00315	0.00818	0.0544	0.14438	0.04744	0.06775	0.06266	0.04461	0.09758	0.05352	0.07244
54	0.04033	0.01275	0.01044	0.02974	0.03001	0.03465	0.03289	0.03017	0.03459	0.03041	0.04178	0.03688
60	0.04919	0.00654	0.01094	0.01626	0.02205	0.01882	0.00694	0.0197	0.0165	0.04943	0.02064	0.02901
72	0.05945	0.00359	0.00875	0.01814	0.02762	0.02221	0.00505	0.02657	0.01439	0.08359	0.01674	0.04074

## Sheet: Supp Fig. 1c-d
Supp Fig. 1c			Supp Fig. 1d
Time (h)	GFP	GFP	Time (h)	GFP/OD	GFP/OD
0	30	11	0	306.122	94.0171
0.25	12	13	0.25	120	105.691
0.5	12	9	0.5	117.647	71.4286
0.75	29	11	0.75	281.553	81.4815
1	32	21	1	299.065	141.892
1.25	23	15	1.25	203.54	91.4634
1.5	42	2	1.5	352.941	10.929
1.75	36	7	1.75	285.714	33.9806
2	31	14	2	227.941	60.6061
2.25	40	21	2.25	270.27	82.3529
2.5	42	54	2.5	257.669	189.474
2.75	37	67	2.75	205.556	214.058
3	52	121	3	262.626	354.839
3.25	64	154	3.25	294.931	419.619
3.5	60	185	3.5	247.934	473.146
3.75	78	206	3.75	297.71	490.476
4	127	247	4	437.931	555.056
4.25	196	251	4.25	616.352	529.536
4.5	243	256	4.5	700.288	505.929
4.75	297	315	4.75	787.798	585.502
5	374	392	5	921.182	685.315
5.25	478	488	5.25	1103.93	809.287
5.5	551	527	5.5	1195.23	835.182
5.75	591	525	5.75	1206.12	799.087
6	642	463	6	1236.99	680.882
6.25	676	380	6.25	1226.86	541.311
6.5	692	280	6.5	1182.91	387.275
6.75	693	210	6.75	1123.18	282.638
7	656	143	7	1013.91	187.664
7.25	631	114	7.25	932.053	146.154
7.5	564	78	7.5	802.276	97.867
7.75	469	46	7.75	640.71	56.4417
8	371	58	8	495.327	69.7954
8.25	270	45	8.25	350.195	53.1915
8.5	223	53	8.5	282.278	61.4849
8.75	163	54	8.75	201.235	61.6438
9	126	53	9	152.174	59.5506
9.25	84	34	9.25	98.9399	37.6106
9.5	80	52	9.5	92.8074	56.7067
9.75	52	21	9.75	59.1581	22.605
10	64	42	10	71.5884	44.5387
10.25	56	59	10.25	61.6062	61.9748
10.5	48	38	10.5	52.0043	39.3782
10.75	46	47	10.75	49.0928	48.2051
11	42	49	11	44.2105	49.7967
11.25	37	51	11.25	38.3817	51.2048
11.5	49	63	11.5	50.0511	62.8116
11.75	40	43	11.75	40.3633	42.4063
12	38	37	12	37.9242	36.1328
12.25	36	53	12.25	35.468	51.4064
12.5	50	71	12.5	48.8281	68.3349
12.75	42	54	12.75	40.5797	51.5267
13	50	62	13	47.8011	58.8235
13.25	49	59	13.25	46.4455	55.3991
13.5	72	76	13.5	67.6692	71.028
13.75	45	55	13.75	41.8994	51.0678
14	56	58	14	51.756	53.5055
14.25	49	54	14.25	44.9129	49.5413
14.5	60	75	14.5	54.5455	68.4307
14.75	59	66	14.75	53.442	59.8911
15	52	65	15	46.7206	58.7173
15.25	69	83	15.25	61.6071	74.4395
15.5	64	70	15.5	56.7879	62.4442
15.75	72	78	15.75	63.4921	69.3333
16	64	80	16	56.1404	70.5467
16.25	60	66	16.25	52.2193	57.8947
16.5	78	84	16.5	67.474	73.3624
16.75	80	93	16.75	68.8468	80.8696
17	67	82	17	57.265	70.8729
17.25	76	91	17.25	64.6259	78.3807
17.5	91	95	17.5	77.1186	81.1966
17.75	81	75	17.75	68.2393	63.8298
18	99	105	18	82.9841	89.1341
18.25	93	91	18.25	77.5646	76.9231
18.5	101	115	18.5	83.7479	96.8829
18.75	99	95	18.75	81.7506	79.6312
19	114	113	19	93.75	94.4027
19.25	106	111	19.25	86.6721	92.3461
19.5	124	116	19.5	100.977	95.9471
19.75	130	116	19.75	105.348	95.5519
20	105	95	20	84.6092	78.0608
20.25	118	127	20.25	94.7791	103.758
20.5	111	107	20.5	88.729	87.2757
20.75	139	127	20.75	110.669	103.084
21	132	132	21	104.679	106.71
21.25	134	117	21.25	105.762	94.3548
21.5	130	136	21.5	102.201	109.149
21.75	134	139	21.75	104.851	111.111
22	143	133	22	111.371	105.976
22.25	146	149	22.25	113.354	118.16
22.5	155	141	22.5	119.599	111.551
22.75	157	158	22.75	120.676	123.534
23	144	158	23	110.26	123.922
23.25	164	166	23.25	125.095	129.789
23.5	144	144	23.5	109.256	112.237
23.75	148	137	23.75	111.782	106.366
24	146	145	24	109.774	112.229
24.25	144	132	24.25	107.623	101.852
24.5	150	149	24.5	111.94	114.527
24.75	148	156	24.75	110.037	119.449
25	145	134	25	107.328	102.29
25.25	154	155	25.25	113.569	118.05
25.5	158	159	25.5	116.091	120.546
25.75	151	165	25.75	110.542	124.622
26	159	163	26	115.974	122.741
26.25	168	160	26.25	122.093	119.94
26.5	160	158	26.5	115.858	118.175
26.75	139	152	26.75	100.216	113.264
27	152	158	27	109.117	117.211
27.25	153	157	27.25	109.52	116.21
27.5	146	149	27.5	104.137	109.398
27.75	144	155	27.75	102.491	114.054
28	165	158	28	117.188	116.006
28.25	159	156	28.25	112.527	113.952
28.5	152	153	28.5	107.118	111.516
28.75	148	150	28.75	103.86	108.069
29	155	149	29	108.392	107.737
29.25	151	163	29.25	105.226	117.605
29.5	152	165	29.5	105.702	118.534
29.75	131	143	29.75	90.7831	102.362
30	124	133	30	85.5172	95.1359
30.25	135	127	30.25	92.9112	90.3272
30.5	134	152	30.5	91.9067	107.878
30.75	148	145	30.75	101.162	102.619
31	157	163	31	107.094	114.87
31.25	136	137	31.25	92.2659	96.3432
31.5	136	141	31.5	92.1409	98.8087
31.75	129	137	31.75	87.2211	95.6704
32	130	144	32	87.5421	100.348
32.25	146	144	32.25	98.2503	99.9306
32.5	126	141	32.5	84.4504	97.5779
32.75	150	157	32.75	100.267	108.425
33	155	162	33	103.402	111.34
33.25	140	146	33.25	93.0233	100.275
33.5	129	138	33.5	85.6005	94.3267
33.75	148	152	33.75	97.8836	103.754
34	140	142	34	92.4092	96.6644
34.25	133	148	34.25	87.7309	100.339
34.5	130	141	34.5	85.5263	95.2703
34.75	150	146	34.75	98.4252	98.5155
35	157	153	35	102.883	103.03
35.25	132	143	35.25	86.2745	96.1668
35.5	132	136	35.5	86.1057	91.1528
35.75	132	146	35.75	85.9375	97.5936
36	132	146	36	85.7143	97.4633
36.25	140	142	36.25	90.8501	94.5406
36.5	137	140	36.5	88.6731	93.0233
36.75	136	143	36.75	87.7986	94.8276
37	150	138	37	96.7118	91.2095
37.25	148	150	37.25	95.1157	99.0099
37.5	139	140	37.5	89.2169	92.2874
37.75	127	147	37.75	81.3581	96.7105
38	143	136	38	91.4322	89.2974
38.25	130	133	38.25	82.9611	87.156
38.5	131	153	38.5	83.4395	100.196
38.75	141	142	38.75	89.5807	92.8105
39	125	135	39	79.3651	88.0052
39.25	129	131	39.25	81.8009	85.1202
39.5	134	132	39.5	84.7565	85.6587
39.75	125	128	39.75	78.964	82.9553
40	136	143	40	85.8044	92.5566
40.25	121	135	40.25	76.2445	87.3221
40.5	114	136	40.5	71.7884	87.7419
40.75	129	133	40.75	81.0302	85.6959
41	120	134	41	75.2351	86.1736
41.25	124	147	41.25	77.6456	94.2912
41.5	117	124	41.5	73.125	79.3854
41.75	126	137	41.75	78.75	87.5399
42	135	140	42	84.3223	89.2857
42.25	117	121	42.25	72.8518	77.1684
42.5	115	119	42.5	71.473	75.6997
42.75	103	132	42.75	63.8562	83.8628
43	96	117	43	59.2227	74.2386
43.25	109	121	43.25	67.4088	76.5338
43.5	115	135	43.5	70.9877	85.335
43.75	111	127	43.75	68.3498	80.1262
44	116	130	44	71.2531	81.8125
44.25	97	116	44.25	59.4727	73.0019
44.5	97	105	44.5	59.3999	66.2461
44.75	108	111	44.75	66.0147	70.0315
45	89	96	45	54.2352	60.3774
45.25	107	112	45.25	65.2439	70.3076
45.5	94	100	45.5	57.2124	62.6174
45.75	107	122	45.75	65.0456	76.25
46	99	124	46	60.1093	77.3067
46.25	103	115	46.25	62.3864	71.6511
46.5	101	127	46.5	61.175	78.931
46.75	108	118	46.75	65.3753	73.201
47	93	103	47	56.2613	63.8562
47.25	104	113	47.25	62.8399	69.9257
47.5	95	110	47.5	57.2979	67.9432
47.75	111	106	47.75	66.8272	65.3917
48	96	82	48	57.7617	50.5237
48.25	81	100	48.25	48.7072	61.5385
48.5	99	109	48.5	59.4238	66.9945
48.75	89	95	48.75	53.3573	58.318
49	101	103	49	60.479	63.0355
49.25	86	102	49.25	51.4662	62.4235
49.5	87	94	49.5	52.0024	57.4924
49.75	75	94	49.75	44.7761	57.352
50	84	85	50	50.0894	51.8293
50.25	91	114	50.25	54.1989	69.4275
50.5	67	96	50.5	39.8572	58.3942
50.75	86	96	50.75	51.0992	58.3232
51	66	84	51	39.1691	51.0018
51.25	77	95	51.25	45.6973	57.6107
51.5	73	83	51.5	43.2977	50.303
51.75	70	87	51.75	41.4938	52.6634
52	81	99	52	47.9574	59.8911
52.25	75	87	52.25	44.3525	52.5998
52.5	86	82	52.5	50.8575	49.5169
52.75	64	81	52.75	37.8027	48.854
53	67	80	53	39.528	48.2218
53.25	57	85	53.25	33.6085	51.0817
53.5	62	83	53.5	36.5566	49.9398
53.75	64	76	53.75	37.7136	45.7005
54	55	89	54	32.391	53.4535
54.25	65	79	54.25	38.2578	47.419
54.5	61	77	54.5	35.8824	46.3019
54.75	48	78	54.75	28.2021	46.988
55	51	71	55	30	42.7453
55.25	57	73	55.25	33.5097	43.9494
55.5	55	79	55.5	32.3149	47.5045
55.75	40	66	55.75	23.5294	39.6158
56	62	62	56	36.4921	37.1926
56.25	55	62	56.25	32.391	37.148
56.5	54	63	56.5	31.9149	37.7472
56.75	42	59	56.75	24.8374	35.3293
57	44	70	57	26.0047	41.9162
57.25	50	76	57.25	29.5334	45.4817
57.5	37	57	57.5	21.8418	34.1113
57.75	39	59	57.75	23.0224	35.2871
58	60	72	58	35.3982	43.0365
58.25	37	55	58.25	21.816	32.8751
58.5	46	63	58.5	27.0907	37.6569
58.75	47	50	58.75	27.6796	29.8864
59	55	65	59	32.391	38.8292
59.25	39	53	59.25	22.9682	31.6607
59.5	40	55	59.5	23.5571	32.8554
59.75	49	65	59.75	28.8575	38.806
60	38	60	60	22.3793	35.8423

## Sheet: Supp Fig. 2
Supp Fig. 2a				Supp Fig. 2b				Supp Fig. 2c				Supp Fig. 2d			Supp Fig. 2e			Supp Fig. 2f
Time (h)	GFP/OD	GFP/OD	GFP/OD	Time (h)	GFP/OD	GFP/OD	GFP/OD	Time (h)	GFP/OD	GFP/OD	GFP/OD	Time (h)	GFP/OD	GFP/OD	Time (h)	GFP/OD	GFP/OD	Time (h)	GFP/OD	GFP/OD
0	796.61	647.059	798.246	0	991.228	1025.86	1000	0	446.429	441.441	691.589	0	726.496	932.773	0	1068.97	1211.86	0	1203.7	1666.67
0.25	845.528	709.677	888.889	0.25	1085.47	1081.3	1016.53	0.25	517.544	439.655	645.455	0.25	966.942	830.645	0.25	1210.08	1214.88	0.25	1126.13	1621.62
0.5	939.85	865.672	967.48	0.5	1064.52	1203.12	1182.54	0.5	661.29	713.115	939.13	0.5	976.378	1054.26	0.5	1354.33	1460.32	0.5	1434.78	1681.42
0.75	965.517	986.301	1142.86	0.75	1259.54	1326.24	1304.35	0.75	850.746	961.832	1403.23	0.75	1164.18	1210.14	0.75	1413.53	1503.7	0.75	1644.63	1841.67
1	974.843	1055.9	1220.69	1	1307.69	1365.38	1225.17	1	1167.83	1248.23	1570.37	1	1206.9	1273.33	1	1510.34	1506.76	1	1776.92	2210.94
1.25	909.605	1055.56	1270.44	1.25	1251.57	1406.98	1285.71	1.25	1329.11	1467.95	1692.31	1.25	1245.28	1195.12	1.25	1472.05	1469.14	1.25	2143.88	2347.83
1.5	954.545	1020	1173.18	1.5	1255.43	1348.96	1270.27	1.5	1560	1674.42	1891.03	1.5	1181.82	1206.7	1.5	1463.69	1505.62	1.5	2331.13	2589.4
1.75	963.303	1040.54	1090.91	1.75	1300.97	1361.5	1300	1.75	1871.79	1834.2	2182.35	1.75	1175.26	1226.13	1.75	1530.3	1449.49	1.75	2548.19	2777.11
2	1021.1	1057.85	1208.33	2	1361.61	1443.97	1377.27	2	2294.39	2236.97	2547.37	2	1146.23	1224.77	2	1602.74	1545.87	2	2829.67	3171.27
2.25	1034.88	1072.8	1237.29	2.25	1485.71	1551.59	1452.28	2.25	2697.48	2568.97	2758.29	2.25	1313.04	1232.07	2.25	1748.95	1573.22	2.25	3084.16	3525
2.5	1028.37	1007.02	1175.1	2.5	1543.07	1714.29	1511.45	2.5	3217.9	2996.08	3408.7	2.5	1178.99	1150.58	2.5	1843.51	1690.84	2.5	3669.68	3918.18
2.75	960.526	970.779	1142.86	2.75	1689.66	1770.27	1592.98	2.75	3503.47	3366.2	3780.39	2.75	1121.43	1063.83	2.75	1831.58	1764.08	2.75	4045.08	4458.33
3	923.547	933.535	1085.53	3	1766.03	1852.66	1648.21	3	3952.53	3860.39	4240.14	3	1039.6	1006.69	3	1924.84	1818.18	3	4455.88	4890.15
3.25	863.636	833.803	1012.2	3.25	1862.69	1894.43	1691.84	3.25	4341.25	4215.57	4528.85	3.25	931.677	950.156	3.25	1924.47	1849.4	3.25	4879.19	5187.07
3.5	847.769	797.403	1019.28	3.5	1945.05	2021.68	1736.69	3.5	4632.77	4592.7	4955.49	3.5	833.333	886.957	3.5	1994.43	1847.22	3.5	5221.88	5667.71
3.75	854.369	828.916	997.468	3.75	2058.67	2162.09	1819.59	3.75	4700	4753.28	5320.22	3.75	837.27	812.332	3.75	2087.86	2018.04	3.75	5510.2	5921.05
4	882.619	892.377	1040.09	4	2315.17	2327.91	2040.77	4	4823.38	4902.74	5378.59	4	865.854	831.266	4	2271.63	2158.27	4	5602.74	6142.08
4.25	921.444	928.421	1090.31	4.25	2502.22	2554.35	2205.82	4.25	4988.34	5098.59	5525.8	4.25	892.202	867.442	4.25	2443.95	2314.86	4.25	5707.69	6322.08
4.5	951.904	944.334	1126.29	4.5	2635.22	2721.88	2350.84	4.5	5235.81	5292.95	5747.69	4.5	944.325	860.814	4.5	2596.19	2463.47	4.5	5925.3	6518.34
4.75	944.656	935.97	1144.81	4.75	2762.85	2810.08	2452.38	4.75	5501.03	5622.68	6017.58	4.75	943.32	886.41	4.75	2692	2564.96	4.75	6209.09	6748.86
5	883.424	937.05	1119.18	5	2814.95	2834.25	2522.64	5	5865.23	5912.45	6403.29	5	940.727	876.923	5	2707.78	2590.99	5	6518.12	7108.23
5.25	830.716	843.103	1058.39	5.25	2794.64	2805.65	2482.88	5.25	5981.62	6117	6669.26	5.25	891.743	821.691	5.25	2690.22	2540.25	5.25	6851.11	7400.81
5.5	713.322	779.07	969.178	5.5	2716.49	2702.89	2400.34	5.5	5998.25	6363.64	6868.52	5.5	776.199	775.618	5.5	2509.57	2480.27	5.5	6969.58	7626.44
5.75	650.897	681.672	852.893	5.75	2549.5	2470.59	2253.76	5.75	6001.69	6406.72	6883.6	5.75	699.659	671.769	5.75	2340.07	2305.65	5.75	7136.12	7697.08
6	519.81	546.875	704.433	6	2323.15	2252.38	2053.57	6	5833.33	6335.49	6810.49	6	587.459	590.083	6	2111.11	2049.84	6	7013.94	7671.9
6.25	435.185	461.187	610.938	6.25	2078.12	1986.09	1784.59	6.25	5553.8	6180.53	6570.26	6.25	471.729	444.444	6.25	1844.2	1780.91	6.25	6807.05	7455.46
6.5	330.827	371.471	484.018	6.5	1823.98	1711.48	1579.75	6.5	5205.52	5813.35	6148.21	6.5	374.415	376.562	6.5	1597.83	1567.07	6.5	6443.18	7143.09
6.75	270.588	281.567	373.293	6.75	1578.87	1492.65	1334.83	6.75	4843.61	5471.98	5788.84	6.75	310.03	303.625	6.75	1390.32	1343.75	6.75	6086.75	6701.89
7	215.827	231.206	327.035	7	1383.72	1269.73	1171.05	7	4438.6	5099.14	5428.36	7	235.03	234.86	7	1184.91	1149.71	7	5645.71	6296.01
7.25	177.557	200	240.929	7.25	1203.12	1109.55	994.302	7.25	4074.29	4713.08	4989.81	7.25	197.08	206.349	7.25	1047.69	1002.84	7.25	5202.1	5783.26
7.5	144.444	145.38	214.186	7.5	1048.61	964.138	866.947	7.5	3752.45	4280.05	4607.7	7.5	162.162	181.56	7.5	898.161	845.619	7.5	4735.77	5286.34
7.75	102.459	133.333	170.068	7.75	915.531	841.892	764.06	7.75	3383.56	3941.33	4194.44	7.75	131.837	140.884	7.75	770.083	739.782	7.75	4325.25	4848.57
8	88.5906	112.272	141.333	8	814.171	744.709	663.073	8	3101.88	3560.72	3781.25	8	123.796	119.241	8	711.957	656.836	8	3891.21	4399.44
8.25	72.5594	80.7692	139.687	8.25	730.159	646.294	591.029	8.25	2838.37	3287.92	3460	8.25	85.0202	111.554	8.25	608.289	600	8.25	3547.81	4001.36
8.5	69.7674	73.14	126.598	8.5	635.538	589.286	515.544	8.5	2562.58	3012.61	3142.3	8.5	75.3968	95.1123	8.5	549.277	521.29	8.5	3217.16	3723.12
8.75	58.0808	77.9703	88.6076	8.75	567.259	522.556	457.325	8.75	2397.97	2778.19	2855.13	8.75	74.026	80.7692	8.75	500.645	455.006	8.75	2963.16	3368.42
9	49.6278	44.1176	80.6452	9	514.357	480.888	405	9	2215.98	2537.15	2600	9	65.2174	73.14	9	453.739	409.714	9	2708.93	3095.73
9.25	26.8293	47.1014	80.3898	9.25	443.627	434.676	360.049	9.25	2056.44	2332.54	2410.89	9.25	51.4429	65.7568	9.25	405.743	375.765	9.25	2500	2861.5
9.5	42.4242	48.6936	53.2044	9.5	416.164	371.394	330.12	9.5	1910.63	2170.39	2198.79	9.5	45.7355	55.0122	9.5	375.921	349.034	9.5	2295	2643.75
9.75	31.9905	46.8384	50.7246	9.75	378.86	336.879	287.081	9.75	1798.81	2015.01	2075.54	9.75	48.5437	45.728	9.75	320.823	300	9.75	2141.63	2493.23
10	22.1445	36.9515	46.7836	10	333.333	307.692	271.226	10	1686.62	1905.47	1939.72	10	46.8187	46.2085	10	305.854	278.496	10	2003.64	2320.82
10.25	24.1657	18.244	30.5523	10.25	299.539	273.563	248.837	10.25	1587.96	1808.08	1831	10.25	32.0285	38.5514	10.25	292.798	244.496	10.25	1931.82	2223.15
10.5	18.2025	28.1532	30.8924	10.5	285.877	246.606	217.89	10.5	1520	1703.54	1749.71	10.5	29.0698	51.9031	10.5	258.44	233.677	10.5	1821.93	2089.83
10.75	3.367	21.0877	31.4254	10.75	265.837	225.951	197.964	10.75	1439.68	1629.55	1643.59	10.75	28.6697	28.4738	10.75	221.321	212.67	10.75	1759.91	2006.98
11	11.0865	23.0516	32.1152	11	227.171	195.58	173.378	11	1412.49	1565.22	1574.47	11	17.0261	34.9099	11	218.037	192.179	11	1672.81	1940.23
11.25	7.67544	6.51466	26.2009	11.25	210.352	184.699	157.837	11.25	1351.71	1490.87	1508.29	11.25	38.2022	30.0668	11.25	197.74	179.912	11.25	1613.2	1861.36
11.5	8.67679	10.7296	38.7513	11.5	185.87	161.812	134.426	11.5	1306.1	1445.27	1448.58	11.5	15.5211	14.3014	11.5	192.65	171.21	11.5	1561.3	1775.53
11.75	4.28266	23.3298	22.508	11.75	175.269	155.816	124.324	11.75	1254.58	1366.6	1404.76	11.75	15.3846	19.5865	11.75	174.009	155.34	11.75	1516.67	1748.88
12	1.06838	17.8384	35.865	12	165.069	123.548	125.134	12	1212.15	1326.8	1346.52	12	23.9391	30.205	12	166.667	148.346	12	1480.75	1681.67
12.25	-5.2521	4.16233	18.7305	12.25	146.316	125.523	106.992	12.25	1188.16	1272.63	1298.73	12.25	33.3692	29.8507	12.25	154.261	144.82	12.25	1458.11	1630.15
12.5	3.1185	15.4321	23.9334	12.5	132.845	118.012	104.822	12.5	1152.88	1231.63	1252.36	12.5	17.094	29.5983	12.5	141.791	128.661	12.5	1420.26	1598.71
12.75	9.2688	16.3432	32.9218	12.75	114.907	113.846	92.5156	12.75	1111	1191.92	1205.39	12.75	20.0634	26.178	12.75	146.032	124.481	12.75	1401.71	1568.54
13	-1.02041	15.1362	40.5268	13	99.3852	104.462	79.2997	13	1084.28	1175.18	1165.64	13	26.178	21.8069	13	131.027	104.016	13	1354.12	1517.89
13.25	7.07786	15	16.4779	13.25	95.4315	95.6697	82.5688	13.25	1060.91	1121.03	1147.66	13.25	23.8589	15.448	13.25	116.667	115.424	13.25	1336.83	1485.89
13.5	11.0553	3.96825	9.17431	13.5	103.622	74.9251	67.7452	13.5	1031.28	1094.49	1099.8	13.5	16.444	30.6122	13.5	125.773	94.1296	13.5	1322.92	1452.58
13.75	4.98008	5.90551	10.1112	13.75	83.8323	78.2953	65.1303	13.75	1006.01	1073.17	1077.15	13.75	25.5885	32.8542	13.75	116.564	103.414	13.75	1323.05	1459.96
14	5.923	10.7422	9.02708	14	87.0425	71.6389	64.6766	14	976.261	1041.59	1030.82	14	21.2766	21.2766	14	114.837	93.6255	14	1300.41	1427.7
14.25	-0.979432	10.6486	20.8955	14.25	74.5098	71.2891	59.9214	14.25	951.961	1016.3	1011.66	14.25	34.1365	27.1903	14.25	110.775	81.0277	14.25	1302.63	1409.09
14.5	-2.91262	1.92123	13.8203	14.5	79.689	64.8596	58.8235	14.5	944.282	1005.71	984.375	14.5	23.023	26.9461	14.5	103	83.3333	14.5	1268.07	1394.37
14.75	9.6432	3.81316	25.5403	14.75	79.1506	60.4607	49.6109	14.75	897.045	967.864	961.203	14.75	31.6206	24.8016	14.75	93.3466	76.9231	14.75	1259.48	1377.13
15	6.70498	11.3529	24.3191	15	68.2037	61.127	55.0725	15	905.588	945.591	950.914	15	33.4646	37.3648	15	100.691	86.1568	15	1268.32	1354.39
15.25	18.078	15.0235	25.1208	15.25	65.7769	58.6566	61.3615	15.25	885.277	929.236	920.726	15.25	35.1906	33.1061	15.25	103.922	81.8094	15.25	1284.73	1344.46
15.5	3.7843	13.0964	27.4102	15.5	59.6026	55.5033	47.6644	15.5	878.558	918.519	894.934	15.5	30.0679	29.1262	15.5	97.4659	67.8128	15.5	1262.44	1345
15.75	3.75587	13.9405	22.158	15.75	63.9098	54.2056	41.7062	15.75	869.361	901.835	890.463	15.75	18.4645	34.6154	15.75	99.6132	73.1244	15.75	1260.15	1341.06
16	11.2045	1.84843	13.2953	16	66.2313	60.3528	47.9323	16	823.858	895.169	868.914	16	19.2864	22.792	16	84.6154	79.2453	16	1254.56	1333.01
16.25	11.1317	18.315	34.07	16.25	62.0945	52.6316	42.0954	16.25	812.037	865.036	838.92	16.25	30.5052	36.1217	16.25	103.349	78.7254	16.25	1259.79	1341.28
16.5	11.9816	16.3488	25.5708	16.5	61.7512	53.211	43.6397	16.5	812.328	843.384	846.58	16.5	28.436	26.5655	16.5	96.099	83.877	16.5	1270.14	1319.77
16.75	10.0733	18.936	30.7263	16.75	54.0293	56.5693	36.0111	16.75	787.156	827.525	833.792	16.75	23.4742	44.1315	16.75	95.5535	78.7766	16.75	1274.27	1317.97
17	9.10747	16.9946	11.1111	17	49.1356	49.8188	41.0584	17	768.392	819.556	807.657	17	25.2572	37.1747	17	95.9548	74.6544	17	1261.51	1300.28
17.25	12.6697	23.1317	22.0791	17.25	57.0136	40.5405	41.6667	17.25	764.279	806.537	776.471	17.25	26.1194	34.1959	17.25	93.4579	86.9167	17.25	1288.64	1306.48
17.5	3.6036	24.735	21.043	17.5	49.7288	51.1211	34.8944	17.5	759.676	791.228	767.568	17.5	30.5556	39.5221	17.5	89.3023	83.0292	17.5	1273.15	1303.03
17.75	11.7329	20.2287	27.8027	17.75	41.2186	47.195	31.5032	17.75	729.875	771.578	751.792	17.75	34.1959	48.4461	17.75	95.4588	81.7439	17.75	1277.57	1297.91
18	11.5968	20.979	33.7178	18	48.976	50.5319	34.8837	18	715.556	758.621	736.469	18	45.0368	41.7802	18	104.147	80.3249	18	1289.76	1313.24
18.25	20.4082	30.7018	34.2406	18.25	59.3446	47.619	37.3998	18.25	706.714	732.759	730.973	18.25	34.8944	50.7706	18.25	100.825	79.0656	18.25	1300.91	1306.86
18.5	24.8447	29.6167	26.2238	18.5	50.2646	43.8982	37.9859	18.5	685.413	720.412	707.124	18.5	42.0475	32.491	18.5	102.097	86.0987	18.5	1285.46	1323.5
18.75	18.5349	24.2424	28.6957	18.75	59.6491	46.4098	39.6127	18.75	662.009	701.62	696.678	18.75	38.7039	38.6691	18.75	98.9111	92.7743	18.75	1294.06	1303.38
19	21.9106	31.9516	25.9516	19	47.9512	43.5161	30.6748	19	664.639	703.39	680.278	19	29.5964	50.1343	19	109.304	80.531	19	1283.32	1294.69
19.25	15.625	19.6918	29.3356	19.25	54.6401	37.1972	38.5289	19.25	645.635	671.164	680.796	19.25	42.0394	54.2705	19.25	115.004	89.9471	19.25	1292.98	1313.43
19.5	19.0147	20.4778	32.5901	19.5	47.619	30.9811	40.0697	19.5	636.596	666.667	653.482	19.5	49.0633	46.9027	19.5	112.701	90.3509	19.5	1300.62	1321.05
19.75	16.3371	25.4885	34.1006	19.75	49.0112	45.4156	32.0902	19.75	622.545	649.708	635.586	19.75	51.5556	50.2203	19.75	114.901	95.1965	19.75	1280.7	1332.46
20	17.1086	35.473	35.7447	20	47.9452	44.3308	45.5718	20	606.293	643.449	630.416	20	47.7876	52.7241	20	111.504	105.493	20	1307.76	1302
20.25	19.5745	24.4108	31.57	20.25	44.3686	44.9915	31.5431	20.25	593.75	651.815	607.445	20.25	56.239	67.2489	20.25	111.993	100	20.25	1320.9	1318.1
20.5	17.8117	35.1759	35.443	20.5	40.7816	41.4201	32.2581	20.5	584.874	615.258	600.168	20.5	59.8065	62.6087	20.5	117.544	95.0735	20.5	1293.36	1326.78
20.75	21.097	27.4086	37.069	20.75	53.2995	37.8788	34.8343	20.75	566.89	602.449	593.645	20.75	58.5153	54.6401	20.75	117.904	107.481	20.75	1322.75	1316.2
21	26.8908	33.195	25.8765	21	41.2111	30.176	23.7288	21	571.429	599.026	580.216	21	54.878	56.9456	21	119.792	107.877	21	1311.7	1331.63
21.25	13.3779	32.2048	36.454	21.25	36.8509	42.571	39.629	21.25	544.628	593.7	578.164	21.25	66.6667	72.0412	21.25	127.493	105.712	21.25	1339	1334.18
21.5	20.8333	30.4527	29.7521	21.5	41.7362	38.2377	36.1345	21.5	546.875	592.444	583.059	21.5	53.1732	73.4415	21.5	133.736	109.508	21.5	1346.58	1344.8
21.75	14.913	27.8232	40.3292	21.75	47.9735	35.6255	36.0134	21.75	547.016	586.262	566.285	21.75	66.6097	66.2702	21.75	137.339	117.498	21.75	1344.54	1346.67
22	21.4521	31.0204	36.036	22	43.407	38.7789	37.6254	22	532.52	573.927	555.375	22	62.5	76.2712	22	133.447	116.554	22	1363.71	1352.99
22.25	18.9145	38.2425	42.3453	22.25	39.2157	39.4089	33.1675	22.25	522.654	560.127	539.644	22.25	60.2205	64.9789	22.25	143.101	114.478	22.25	1358.74	1364.32
22.5	31.8888	29.1262	24.5098	22.5	45.5655	40.8163	33.0306	22.5	508.052	558.615	543.916	22.5	54.5145	79.7649	22.5	135.823	123.013	22.5	1361.75	1358.44
22.75	23.5964	25.0404	26.2295	22.75	36.7948	35.8015	27.9605	22.75	506.014	547.806	531.3	22.75	71.6091	74.7271	22.75	149.493	134.055	22.75	1364.61	1380.84
23	17.004	26.4635	40.5186	23	50.4475	34.8178	37.6432	23	492.823	533.905	513.168	23	60.4027	75.6442	23	143.098	128.738	23	1388.52	1389.07
23.25	23.3871	27.8441	35.3982	23.25	38.8036	45.1613	21.2592	23.25	478.952	517.455	505.967	23.25	70.2341	72.0199	23.25	142.498	135.425	23.25	1384.99	1395.78
23.5	12.0482	30.1348	37.6	23.5	37.8422	37.8422	30.0325	23.5	479.842	530.139	511.462	23.5	76.3485	96.4551	23.5	152.755	129.218	23.5	1395.61	1407.59
23.75	25.6	35.4331	28.5481	23.75	44.8359	29.6	26.6559	23.75	473.643	510	508.648	23.75	76.3485	87.9211	23.75	147.132	131.04	23.75	1402.91	1408.21
24	21.4968	25.8418	45.2022	24	41.5004	40.6375	21.4116	24	468.285	509.579	500.392	24	81.2808	89.198	24	156.328	132.844	24	1393.89	1424.56
24.25	17.4465	27.3011	33.9652	24.25	40.5728	34.8929	33.6269	24.25	451.638	493.516	484.399	24.25	81.7506	83.1974	24.25	161.45	145.306	24.25	1398.24	1414.54
24.5	22.9068	44.289	29.8977	24.5	35.6013	34.7551	43.8247	24.5	437.112	490.509	489.51	24.5	85.3859	94.9675	24.5	159.278	143.791	24.5	1402.23	1433.23
24.75	29.8742	36.3215	37.8848	24.75	36.2776	28.3465	22.7987	24.75	443.586	482.237	471.362	24.75	82.9308	99.4341	24.75	167.484	137.097	24.75	1405.08	1413.63
25	29.7806	38.4615	46.2382	25	37.7358	31.3725	34.0459	25	445.727	486.059	467.283	25	80.6452	102.172	25	165.309	149.278	25	1401.9	1429.36
25.25	30.4212	42.2427	34.2679	25.25	34.4288	25.7812	33.1492	25.25	421.779	476.369	459.293	25.25	84.2788	101.926	25.25	172.89	146.166	25.25	1405.04	1442.08
25.5	16.3297	42.2103	40.2789	25.5	39.8438	23.3463	25.1177	25.5	416.348	451.42	451.415	25.5	95.7702	102.318	25.5	168.013	154.341	25.5	1389.41	1428.35
25.75	27.1318	34.43	34.8028	25.75	37.325	32.5834	36.7762	25.75	401.826	457.185	446.306	25.75	92.6366	101.992	25.75	179.032	159.363	25.75	1430.81	1444.96
26	27.7992	35.1413	37.7795	26	37.9551	39.4127	34.2946	26	400.303	451.446	443.346	26	93.0599	103.093	26	179.775	155.626	26	1413.23	1439.1
26.25	26.1538	40.9401	39.1104	26.25	36.2654	36.2375	31.8076	26.25	402.116	442.308	444.024	26.25	95.0872	103.721	26.25	188	152.463	26.25	1404.65	1446.35
26.5	36.8098	37.037	42.7807	26.5	41.5385	29.9539	34.0821	26.5	391.566	444.363	432.127	26.5	97.4077	120.662	26.5	183.559	158.893	26.5	1404.49	1473.28
26.75	24.4461	34.0651	32.7994	26.75	41.411	26.7994	35.4391	26.75	395.818	429.096	435.763	26.75	97.58	113.119	26.75	186.804	165.348	26.75	1409.55	1463.96
27	26.6565	39.9096	48.7062	27	45.107	38.1098	41.5065	27	382.725	406.593	426.647	27	103.448	123.041	27	192.552	177.953	27	1392.47	1445.64
27.25	29.6578	38.2309	46.0725	27.25	39.5738	30.3721	42.2103	27.25	374.629	424.508	426.119	27.25	110.506	122.369	27.25	197.316	181.818	27.25	1409.2	1468.1
27.5	26.5554	40.5405	44.4277	27.5	35.7143	37.1775	32.0611	27.5	379.719	419.636	420.7	27.5	114.13	122.944	27.5	205.975	178.71	27.5	1421.37	1456.84
27.75	26.4951	38.777	42.1053	27.75	37.1494	33.2326	33.511	27.75	380.531	418.841	422.734	27.75	111.969	134.421	27.75	193.878	174.554	27.75	1428.14	1465.29
28	26.4151	48.9614	34.4828	28	31.7221	44.2611	39.5738	28	373.529	415.462	415.248	28	111.969	133.54	28	199.375	183.295	28	1413.19	1471.17
28.25	36.1718	29.5203	41.9476	28.25	47.4755	40.5101	36.3636	28.25	370.968	421.053	412.242	28.25	132.614	124.049	28.25	215.9	193.673	28.25	1407.41	1458.4
28.5	32.3308	33.9233	40.2385	28.5	48.048	32.8849	38.5196	28.5	367.421	401.869	417.391	28.5	119.507	136.433	28.5	207.782	182.028	28.5	1410.26	1470.9
28.75	31.3667	39.6185	46.7359	28.75	44.4115	28.3371	40.6627	28.75	367.347	411.47	423.218	28.75	117.327	137.566	28.75	214.286	178.082	28.75	1414.73	1460.56
29	36.6218	40.9956	47.7635	29	44.0957	31.9465	45.0789	29	367.006	407.143	424.597	29	120.955	143.396	29	206.656	182.162	29	1422.47	1462.63
29.25	30.5287	37.4724	50.2216	29.25	37.8619	36.3501	36.8698	29.25	377.536	409.544	420.131	29.25	131.336	137.462	29.25	207.883	181.613	29.25	1422.59	1465.22
29.5	30.3704	46.7495	39.2884	29.5	44.2152	36.9822	42.5691	29.5	373.555	409.382	419.636	29.5	130.168	146.415	29.5	211.538	187.547	29.5	1403.1	1478.42
29.75	32.4723	47.1698	52.9801	29.75	40.7407	38.3198	39.4639	29.75	367.143	417.434	431.526	29.75	128.049	146.084	29.75	209.356	198.309	29.75	1421.56	1472.86
30	36.2426	46.6133	47.759	30	47.9351	41.1765	41.6357	30	373.485	422.914	429.688	30	139.818	153.499	30	221.713	198.791	30	1417.76	1487.41
30.25	33.0639	44.2992	55.2651	30.25	42.4287	43.2869	41.4815	30.25	385.499	429.781	432.997	30.25	138.952	151.311	30.25	225.782	201.807	30.25	1411.12	1492.23
30.5	30.0587	45.4218	46.6813	30.5	36.0029	38.0395	42.836	30.5	377.778	414.856	429.793	30.5	134.992	151.927	30.5	232.308	202.541	30.5	1408.7	1489.64
30.75	37.2807	49.4978	50.2183	30.75	46.8521	43.0343	37.694	30.75	380.443	420.463	435.152	30.75	139.834	152.223	30.75	229.135	201.637	30.75	1408.99	1495.61
31	40.3226	44.3491	50.7983	31	44.6233	39.3013	42.8044	31	387.028	428.971	448.618	31	134.789	162.704	31	224.242	197.319	31	1410.2	1503.65
31.25	40.9058	52.0984	46.9552	31.25	48.8694	50.1089	44.8529	31.25	392.324	432.659	449.367	31.25	139.43	160.42	31.25	228.269	199.701	31.25	1429.9	1504.37
31.5	32.656	50.1792	49.1685	31.5	48.0349	38.4336	47.619	31.5	389.794	450.244	447.761	31.5	143.286	156.848	31.5	225.49	197.194	31.5	1424.7	1521.04
31.75	27.4964	51.4286	49.483	31.75	43.29	39.7686	46.9208	31.75	409.894	429.465	464.808	31.75	147.761	171.77	31.75	231.753	203.566	31.75	1455.19	1522.81
32	36.7965	58.28	52.9801	32	39.1588	36.77	41.5149	32	415.786	440.748	466.296	32	145.306	163.85	32	225.056	208.241	32	1457.39	1520.92
32.25	38.9049	47.0756	46.2895	32.25	51.3748	35.9712	39.3299	32.25	419.831	454.357	475.069	32.25	136.6	168.382	32.25	223.054	211.609	32.25	1435.86	1540.26
32.5	38.1021	55	52.2496	32.5	51.2635	43.0725	47.7915	32.5	432.679	470.304	484.828	32.5	145.495	169.231	32.5	237.882	201.909	32.5	1458.92	1558.16
32.75	48.0631	48.9362	56.0345	32.75	45.3237	45.8125	46.5455	32.75	434.57	472.815	498.623	32.75	161.504	170.088	32.75	238.273	212.299	32.75	1475.2	1544.87
33	46.5283	55.0071	50.1074	33	48.8506	42.173	44.107	33	454.609	494.166	513.736	33	151.627	181.149	33	237.175	202.346	33	1488.26	1548.32
33.25	47.8571	50.5263	52.0314	33.25	45.1613	40.6852	49.8915	33.25	460.152	501.711	528.341	33.25	150.846	178.624	33.25	229.569	211.877	33.25	1495.71	1555.08
33.5	39.2017	53.9216	54.6875	33.5	46.4618	41.3105	45.389	33.5	479.556	520.492	536.351	33.5	161.029	168.736	33.5	237.602	211.257	33.5	1511.06	1563.26
33.75	35.5619	54.0351	63.6943	33.75	52.8949	47.6529	51.7613	33.75	496.89	537.466	554.72	33.75	163.25	178.232	33.75	230.599	210.641	33.75	1532.38	1580.65
34	40.4255	56.6434	56.4286	34	56.3079	46.8085	44.4444	34	508.615	565.602	574.642	34	163.384	183.54	34	247.605	202.762	34	1553.02	1578.65
34.25	46.7091	58.4551	62.9866	34.25	49.7512	40.3683	49.9287	34.25	516.151	575.984	599.591	34.25	164.585	191.381	34.25	237.818	224.873	34.25	1583.81	1604.24
34.5	51.5901	61.6678	55.6348	34.5	49.0057	48.7288	51.3919	34.5	533.608	575.101	614.286	34.5	167.638	181.752	34.5	239.478	219.495	34.5	1556.64	1643.01
34.75	56.3777	47.486	55.2017	34.75	59.4059	47.283	47.7548	34.75	541.353	600.27	630.184	34.75	169.578	179.856	34.75	244.689	219.796	34.75	1568.56	1644.37
35	43.6312	57.4792	55.0393	35	53.7102	44.3662	50.4261	35	552.218	593.666	630.081	35	163.043	190.544	35	244.883	224.075	35	1593.92	1668.07
35.25	43.5699	63.5798	67.8087	35.25	55.0071	43.662	53.9007	35.25	547.376	595.559	644.309	35.25	163.623	199.571	35.25	248.175	222.944	35.25	1587.75	1671.57
35.5	51.1563	66.0702	68.2618	35.5	56.922	49.7547	52.0394	35.5	546.567	600	637.288	35.5	176.298	197.143	35.5	251.092	223.105	35.5	1572.9	1715.5
35.75	47.5192	59.5981	65.6883	35.75	53.4459	51.6631	52.223	35.75	545.085	599.196	636.792	35.75	178.856	194.741	35.75	245.461	223.176	35.75	1610.49	1708.51
36	53.0035	65.5172	72.4739	36	61.0098	48.8486	62.6761	36	559.242	594.251	641.851	36	177.698	206.676	36	248.731	222.302	36	1592.18	1699.72
36.25	51.481	64.1822	60.4122	36.25	61.5385	44.5993	49.9297	36.25	566.509	590.394	645.01	36.25	179.395	205.256	36.25	250.362	223.093	36.25	1595.4	1698.94
36.5	57.7465	63.0137	61.7021	36.5	55.2448	57.0633	56.101	36.5	563.048	604.93	646.39	36.5	191.84	198.013	36.5	244.22	220.641	36.5	1595.97	1669.96
36.75	58.3275	70.4033	68.6071	36.75	62.7178	54.785	54.6601	36.75	553.836	589.096	651.768	36.75	182.143	206.823	36.75	250.542	224.679	36.75	1579.86	1679.1
37	64.4044	68.848	70.5882	37	57.7191	54.0541	55.9832	37	560.667	598.938	642.239	37	187.723	208.186	37	252.882	222.064	37	1542.94	1660.81
37.25	57.3601	59.1837	64.2265	37.25	68.7978	57.3997	64.201	37.25	557.641	602.505	641.196	37.25	188.881	208.714	37.25	250	223.881	37.25	1542.88	1647.72
37.5	62.1118	71.576	68.1818	37.5	60.2076	54.5204	52.9574	37.5	557.846	600.398	638.594	37.5	176.051	212.676	37.5	244.62	226.081	37.5	1509.29	1629.11
37.75	59.9174	75.6131	72.2146	37.75	71.9723	53.756	70.2364	37.75	569.426	594.452	652.805	37.75	196.733	208.83	37.75	248.371	214.841	37.75	1492.43	1614.53
38	52.921	67.1642	74.2025	38	62.8453	56.3282	61.8485	38	570	593.935	647.952	38	190.78	225.105	38	253.073	223.712	38	1486.24	1595.34
38.25	59.0254	81.6882	81.6187	38.25	73.6407	54.785	66.3929	38.25	567.532	592.105	655.468	38.25	191.083	208.683	38.25	253.247	221.675	38.25	1467.76	1566.35
38.5	65.7534	63.5565	67.0315	38.5	60.5643	56.8261	72.553	38.5	570.385	586.999	644.737	38.5	190.206	221.603	38.5	247.713	217.822	38.5	1470.55	1558.16
38.75	54.0726	71.2831	76.7085	38.75	72.1154	50.4492	73.9972	38.75	561.008	597.513	642.998	38.75	190.577	213.937	38.75	246.316	215.19	38.75	1440.27	1540.78
39	69.6246	76.716	75.8715	39	63.0137	57.3204	62.7154	39	562.252	603.143	648.525	39	194.114	212.989	39	246.992	226.19	39	1425.27	1529.93
39.25	60.668	66.3984	74.8299	39.25	75.2909	55.1344	70.1031	39.25	574.356	583.77	649.64	39.25	195.531	225.313	39.25	242.509	227.751	39.25	1406.68	1518.09
39.5	61.2662	77.027	81.5217	39.5	72.3549	59.1065	72.8522	39.5	571.617	587.198	659.477	39.5	194.561	218.003	39.5	251.412	220.209	39.5	1393.1	1491.53
39.75	62.4576	79.3011	79.4837	39.75	70.8447	63.8298	68.4932	39.75	575.478	586.858	656.026	39.75	200.279	218.685	39.75	244.898	218.663	39.75	1384.25	1483.65
40	70.7418	77.592	80.5687	40	72.0598	63.655	74.5044	40	568.137	595.316	643.461	40	198.88	225.225	40	253.165	201.669	40	1351.19	1458.73
40.25	74.6575	78.6819	74.4249	40.25	75.9322	64.1201	67.7155	40.25	568.988	588.694	638.726	40.25	200	221.379	40.25	249.825	211.405	40.25	1348.92	1458.53
40.5	61.5595	81.4963	87.1033	40.5	81.3559	60.6878	74.8809	40.5	563.565	583.604	639.558	40.5	204.861	225.517	40.5	252.624	223.684	40.5	1303.19	1447.81
40.75	72.7763	80.5593	88.8291	40.75	78.4844	67.3854	77.4983	40.75	555.628	581.712	638.492	40.75	206.897	222.605	40.75	241.259	221.757	40.75	1294.67	1419.64
41	74.5968	80.0534	78.7879	41	75.6246	62.5841	78.7508	41	548.303	595.346	622.813	41	204.181	230.131	41	247.732	227.241	41	1260.26	1404.03
41.25	71.8603	88.9184	90.0538	41.25	88.4537	65.232	75.8294	41.25	543.379	591.876	618.217	41.25	206.514	231.297	41.25	254.178	227.839	41.25	1253.19	1378.02
41.5	72.3861	80.0794	87.1314	41.5	86.8102	65.1007	79.2683	41.5	541.368	587.138	608.64	41.5	216.851	226.182	41.5	244.599	211.538	41.5	1217.45	1351.17
41.75	75.5853	93.7294	88.3534	41.75	87.3656	62.9605	71.9086	41.75	523.748	577.763	596.265	41.75	209.511	230.506	41.75	244.614	216.826	41.75	1202.14	1336.67
42	76.2032	85.2611	86.7824	42	85.906	71.5719	83.7272	42	522.757	572.162	596.005	42	219.093	240.082	42	237.699	212.957	42	1172.58	1329.11
42.25	82.777	85.0363	83.944	42.25	83.668	68.1363	79.6221	42.25	503.234	553.846	572.628	42.25	211.644	238.063	42.25	247.401	228.591	42.25	1120.91	1291.69
42.5	77.2818	90.7895	92.4817	42.5	92.3695	70.0935	80.2676	42.5	492.228	548.015	566.817	42.5	217.481	240.816	42.5	243.616	221.227	42.5	1096	1272.42
42.75	81.8908	91.9238	90.3654	42.75	95.5882	67.2885	80.6452	42.75	488.357	531.33	548.616	42.75	214.83	242.177	42.75	243.448	220.397	42.75	1045.27	1213.95
43	83.6653	91.0282	88.9774	43	88.0587	75.183	87.9414	43	470.93	519.255	526.958	43	212.957	236.29	43	247.934	220.638	43	1011.97	1180.37
43.25	78.3013	97.9752	96.1538	43.25	90	74	84.3938	43.25	450.968	502.236	512.179	43.25	211.354	246.407	43.25	242.091	215.7	43.25	980.756	1152.98
43.5	87.5332	93.403	97.351	43.5	89.8802	70.4319	86.2876	43.5	436.856	479.592	502.879	43.5	215.7	238.613	43.5	235.901	210.061	43.5	954.907	1125.66
43.75	88.0212	95.8904	93.8533	43.75	97.4801	69.3527	81.171	43.75	416.988	476.13	482.451	43.75	214.627	241.216	43.75	232.51	207.201	43.75	909.993	1078.6
44	84.6561	98.9583	96.9657	44	96.9456	72.9927	88.0587	44	404.884	441.55	450.704	44	219.579	251.182	44	245.89	203.93	44	861.203	1038.26
44.25	91.1493	97.3856	98.3278	44.25	92.114	83.499	83.3889	44.25	388.318	432.107	440.514	44.25	218.157	235.849	44.25	232.192	210.095	44.25	844.679	1004.61
44.5	90.3694	95.176	95.6522	44.5	104.567	75.5467	89.94	44.5	379.487	421.687	432.225	44.5	220.419	249.147	44.5	235.495	202.592	44.5	804.219	983.509
44.75	83.6627	107.212	104.208	44.75	93.9153	76.0582	91.6335	44.75	367.072	408.486	422.392	44.75	215.25	242.712	44.75	223.738	200.811	44.75	781.662	937.5
45	89.4737	97.9883	101.316	45	97.6253	75.4967	91.5119	45	347.743	391.524	397.181	45	218.623	244.565	45	235.695	201.754	45	763.66	897.638
45.25	93.2983	101.167	101.706	45.25	98.8794	77.5296	86.1498	45.25	351.746	377.132	388.031	45.25	218.194	245.078	45.25	222.978	206.061	45.25	729.961	876.066
45.5	88.5827	102.913	106.299	45.5	97.4967	82.0749	95.1743	45.5	336.294	364.669	391.388	45.5	202.3	246.426	45.5	221.618	191.087	45.5	714.192	844.139
45.75	87.8113	109.961	100.131	45.75	95.2068	79.4176	86.0357	45.75	330.374	349.086	378.049	45.75	213.514	255.464	45.75	219.132	198.386	45.75	687.664	826.571
46	94.6746	102.713	103.922	46	101.249	75.4098	95.1123	46	323.828	343.612	364.158	46	221.251	250.681	46	223.577	203.356	46	664.482	786.275
46.25	88.3905	102.448	108.355	46.25	102.28	77.2787	95.7096	46.25	318.471	339.623	359.873	46.25	215.292	243.886	46.25	211.382	192.359	46.25	664.047	769.582
46.5	97.6409	105.738	104.167	46.5	101.706	71.1953	94.7647	46.5	304.071	319.095	347.107	46.5	214.334	251.018	46.5	221.622	188.299	46.5	632.44	743.155
46.75	91.3838	104.247	107.804	46.75	91.1475	81.205	91.1493	46.75	300.508	313.676	343.71	46.75	215.436	249.661	46.75	216.745	193.98	46.75	611.765	729.818
47	93.0537	109.74	107.001	47	101.44	73.4908	91.8705	47	295.238	300.818	345.908	47	216.779	240.346	47	212.264	188.919	47	607.702	708.523
47.25	92.3379	100.645	108.724	47.25	93.4641	78.2269	87.8468	47.25	295.685	307.644	335.249	47.25	212.283	229.084	47.25	211.163	185.333	47.25	588.389	701.754
47.5	89.7853	101.923	103.896	47.5	96.5427	81.4863	94.9868	47.5	291.059	300.94	332.908	47.5	217.276	240.212	47.5	211.022	174.699	47.5	591.917	682.674
47.75	91.9166	111.324	116.008	47.75	94.401	71.4286	95.5497	47.75	284.81	295.995	335.863	47.75	215.385	248.327	47.75	206.711	180.481	47.75	570.964	656.291
48	100.584	104.287	109.961	48	97.6562	83.7119	94.7992	48	280.202	291.875	321.656	48	211.836	245.521	48	199.866	177.139	48	556.567	649.611
48.25	98.6928	100.958	112.352	48.25	98.8939	80.3109	95.8634	48.25	280.657	293.383	322.088	48.25	216.722	237.175	48.25	200.268	182.302	48.25	546.753	634.304
48.5	94.0562	112.388	107.951	48.5	110.39	87.3786	96.5834	48.5	274.795	285.09	316.751	48.5	213.904	240.691	48.5	192.102	174.403	48.5	546.104	633.028
48.75	90.4977	98.9151	112.186	48.75	98.9651	87.2657	95.7377	48.75	269.571	283.489	319.925	48.75	205.589	239.015	48.75	194.519	171.009	48.75	524.643	619.11
49	89.1473	110.969	114.046	49	101.421	76.129	92.9928	49	266.078	283.136	310.453	49	197.613	242.14	49	191.717	166.222	49	512.953	611.257
49.25	95.4223	102.106	110.18	49.25	98.8372	80.3109	90.3733	49.25	272.842	276.741	308.805	49.25	204.907	239.39	49.25	191.196	172	49.25	502.265	603.482
49.5	94.0722	110.687	111.825	49.5	88.9175	75.0323	97.3856	49.5	259.912	279.851	309.252	49.5	203.032	234.944	49.5	185.876	172.277	49.5	508.409	576.675
49.75	93.3677	111.182	107.258	49.75	96.0052	84.6253	90.8501	49.75	257.395	267.702	292.405	49.75	198.554	239.493	49.75	187.75	161.162	49.75	498.708	577.22
50	91.9614	110.336	112.893	50	96.8992	74.5981	86.3402	50	258.328	264.888	292.974	50	201.444	228.047	50	176.862	169.637	50	479.019	567.846
50.25	93.1877	113.291	110.256	50.25	93.7099	80.6972	92.7835	50.25	260.214	273.404	294.118	50.25	208.806	230.718	50.25	181.818	160.714	50.25	461.935	560.772
50.5	93.068	99.7459	114.103	50.5	101.412	78.8967	94.4984	50.5	245.449	265.799	293.932	50.5	203.289	225.955	50.5	177.955	151.774	50.5	464.861	544.987
50.75	102.564	105.629	110.897	50.75	101.935	82.6923	94.0116	50.75	249.686	256.966	293.746	50.75	195.987	230.567	50.75	175.359	149.175	50.75	459.407	536.727
51	94.8718	112.587	117.157	51	109.904	81.9462	89.4466	51	236.991	251.861	286.435	51	205.921	231.884	51	178.028	153.342	51	449.071	536.316
51.25	99.872	112.516	107.417	51.25	99.8081	83.1734	89.9165	51.25	238.722	253.87	285.174	51.25	193.57	225.066	51.25	171.958	149.312	51.25	444.797	532.686
51.5	98.5285	114.754	112.955	51.5	92.6518	77.3657	95.8199	51.5	239.825	250.155	274.828	51.5	201.316	232.573	51.5	173.597	150.594	51.5	433.206	502.898
51.75	100.384	107.256	123.724	51.75	91.3155	78.5441	85.8065	51.75	235.147	247.99	274.204	51.75	189.26	228.963	51.75	165.786	156.824	51.75	420.013	496.778
52	100.255	115.723	109.126	52	99.9363	80.9949	94.7776	52	228.75	242.443	261.385	52	203.788	234.365	52	165.567	144.918	52	413.043	485.199
52.25	95.7854	108.942	113.769	52.25	97.3902	87.3724	87.3475	52.25	236.727	230.769	264.947	52.25	192.559	223.173	52.25	158.762	139.051	52.25	407.029	484.244
52.5	100.191	117.832	116.204	52.5	93.571	81.5806	94.0499	52.5	222.986	240.123	266.834	52.5	194.535	236.021	52.5	161.165	137.076	52.5	410.794	473.18
52.75	98.7261	112.303	115.924	52.75	94.2075	87.2611	93.9297	52.75	222.084	233.189	258.957	52.75	190.104	222.801	52.75	153.398	136.808	52.75	394.804	472.878
53	100	111.251	118.881	53	99.1105	84.6056	88.5751	53	215.698	233.189	256.442	53	192.206	231.524	53	146.373	136.541	53	389.776	463.712
53.25	94.844	106.918	111.757	53.25	97.9021	83.2804	95.7584	53.25	211.347	227.692	254.237	53.25	199.87	216.515	53.25	151.575	141.835	53.25	377.609	452.854
53.5	101.145	113.622	111.111	53.5	89.7518	86.459	91.7255	53.5	209.346	227.692	246.729	53.5	196.57	231.932	53.5	154.856	132.593	53.5	369.802	453.155
53.75	101.081	109.159	115.067	53.75	92.2979	79.6686	87.8205	53.75	205.479	223.862	247.494	53.75	190.789	224.837	53.75	153.342	132.726	53.75	372.71	432.209
54	106.099	109.228	117.268	54	91.6031	89.172	92.9936	54	202.24	218.193	235.367	54	185.817	218.629	54	153.242	136.334	54	355.429	434.278
54.25	101.523	102.821	121.7	54.25	85.4972	84.5518	92.3077	54.25	199.005	210.203	230.432	54.25	197.896	220.762	54.25	156.311	136.512	54.25	358.538	421.053
54.5	100.888	102.821	115.263	54.5	97.2664	88.4787	101.217	54.5	199.005	201.474	222.292	54.5	198.423	221.073	54.5	148.463	133.03	54.5	342.155	412.179
54.75	93.215	106.583	108.108	54.75	98.6094	88.31	80.6861	54.75	194.531	198.888	223.404	54.75	187.911	225.097	54.75	143.231	136.658	54.75	338.994	402.439
55	104.563	107.635	118.837	55	95.4198	89.6376	85.5683	55	180.124	205.049	211.276	55	198.819	220.284	55	138.472	131.222	55	329.56	395.109
55.25	97.5301	106.25	120.335	55.25	93.3333	84.8101	88.8179	55.25	176.909	192.379	208.125	55.25	189.242	215.902	55.25	143.137	126.706	55.25	331.03	392.788
55.5	100.633	107.433	115.53	55.5	94.5431	87.2865	87.5399	55.5	177.122	187.845	211.118	55.5	184.797	217.363	55.5	134.377	124.111	55.5	317.839	369.775
55.75	100	122.818	114.396	55.75	95.8386	85.389	93.1122	55.75	176.799	180.982	199.25	55.75	194.57	222.51	55.75	145.372	127.907	55.75	307.596	368.02
56	103.797	110.418	112.934	56	98.8593	85.9128	97.0197	56	177.309	175.858	202.728	56	193.971	224.16	56	144.72	129.677	56	299.687	348.542
56.25	102.969	114.304	123.737	56.25	93.6709	87.808	99.2998	56.25	167.906	176.471	204.12	56.25	180.865	225.598	56.25	142.485	125	56.25	297.806	344.106
56.5	106.128	122.347	116.162	56.5	91.2548	82.1226	95.7243	56.5	167.183	178.812	195.077	56.5	192.755	225.598	56.5	144.531	124.352	56.5	290.545	351.488
56.75	106.692	117.134	124.921	56.75	91.6561	92.686	96.7742	56.75	162.848	170.747	192.764	56.75	189.791	223.659	56.75	138.021	125.806	56.75	285.625	340.127
57	95.3283	118.781	114.052	57	101.266	94.0063	86.459	57	159.035	166.565	194.444	57	186.684	225.016	57	146.104	128.139	57	281.505	337.58
57.25	107.323	116.438	128.463	57.25	91.0816	91.9975	101.209	57.25	163.985	176.363	185.917	57.25	199.609	221.935	57.25	142.95	120.9	57.25	278.449	328.453
57.5	109.148	118.855	132.242	57.5	101.834	92.6276	99.8736	57.5	160.792	164.115	186.922	57.5	181.996	218.147	57.5	135.891	120.155	57.5	273.929	326.115
57.75	104.732	116.294	127.753	57.75	97.4067	94.1251	97.9021	57.75	157.699	163.914	188.279	57.75	190.631	214.791	57.75	133.679	117.685	57.75	271.283	316.888
58	102.208	112.492	125.707	58	94.1251	96.9773	99.3631	58	158.838	158.924	175.701	58	195.042	218.287	58	128.005	118.895	58	274.325	309.102
58.25	114.682	109.87	116.981	58.25	94.7568	88.8469	92.4156	58.25	153.276	160.856	185.459	58.25	186.243	215.851	58.25	132.944	127.974	58.25	263.158	304.485
58.5	106.49	111.732	122.841	58.5	98.5471	96.9163	95.3283	58.5	159.975	158.313	186.177	58.5	187.339	213.824	58.5	136.835	124.436	58.5	267.085	306.818
58.75	101.394	118.012	118.85	58.75	95.2681	81.761	91.4826	58.75	157.993	161.271	181.034	58.75	193.175	216.969	58.75	132.296	110.825	58.75	263.323	298.611
59	100.756	120.497	115.651	59	91.4826	91.8239	99.8093	59	153.181	161.369	177.231	59	186.495	215.255	59	130.266	116.624	59	260.025	293.631
59.25	109.148	120.422	125.879	59.25	97.1609	94.9089	93.2741	59.25	150.093	163.103	182.042	59.25	178.92	216.041	59.25	132.124	117.534	59.25	260.488	294.717
59.5	110.057	117.464	119.9	59.5	97.7301	91.7662	93.2741	59.5	155.652	152.718	176.727	59.5	184.125	217.56	59.5	138.043	118.1	59.5	265.332	291.72
59.75	123.34	128.332	122.605	59.75	98.3607	89.196	99.4962	59.75	145.062	153.423	182.327	59.75	186.243	218.182	59.75	134.541	123.077	59.75	260.163	297.452
60	110.063	122.677	118.135	60	95.8386	92.2787	98.922	60	154.226	159.021	173.507	60	189.207	220.295	60	125.566	128.929	60	253.283	289.141

## Sheet: Supp Fig. 4
Supp Fig. 4a			Supp Fig. 4b			Supp Fig. 4c
Time (h)	GFP/OD	GFP/OD	Time (h)	GFP/OD	GFP/OD	Time (h)	GFP/OD	GFP/OD
0	30.303	284.314	0	66.0377	238.532	0	127.451	238.095
0.25	80	67.9612	0.25	64.8148	300.885	0.25	125	302.752
0.5	19.6078	190.476	0.5	232.143	521.368	0.5	271.028	421.053
0.75	144.231	342.593	0.75	172.414	491.935	0.75	380.531	495.868
1	196.262	419.643	1	254.098	609.023	1	289.256	671.756
1.25	409.091	456.897	1.25	511.45	801.37	1.25	530.769	841.379
1.5	469.565	586.777	1.5	638.889	840.491	1.5	746.479	768.293
1.75	694.215	781.25	1.75	613.497	855.615	1.75	716.981	764.706
2	640.625	821.429	2	601.064	865.741	2	754.19	890.995
2.25	739.13	856.209	2.25	686.636	919.028	2.25	799.02	715.517
2.5	820	870.588	2.5	653.061	843.284	2.5	713.656	533.333
2.75	777.108	837.696	2.75	520.913	660.777	2.75	693.548	398.551
3	784.946	861.111	3	323.843	501.661	3	531.599	366.667
3.25	899.522	881.356	3.25	271.523	354.037	3.25	424.658	328.221
3.5	820.961	717.131	3.5	207.951	304.348	3.5	370.253	374.648
3.75	774.59	490.566	3.75	245.763	331.536	3.75	346.939	457.364
4	552.529	358.156	4	258.486	410.448	4	371.658	528.436
4.25	391.941	185.43	4.25	321.256	465.438	4.25	427.518	631.808
4.5	273.973	96.2733	4.5	352.679	522.484	4.5	524.775	672.727
4.75	226.837	145.349	4.75	414.583	578.313	4.75	603.734	735.849
5	247.024	158.038	5	455.078	584.121	5	689.788	729.682
5.25	295.265	196.931	5.25	471.56	626.998	5.25	708.108	756.219
5.5	357.702	328.537	5.5	505.172	673.913	5.5	728.499	777.429
5.75	457.213	380.631	5.75	560.065	721.959	5.75	766.296	786.033
6	533.333	448.936	6	591.118	761.194	6	777.444	731.259
6.25	626.35	532.129	6.25	602.899	784.703	6.25	767.475	728.378
6.5	681.633	522.901	6.5	652.893	812.921	6.5	772.789	687.906
6.75	734.496	590.58	6.75	639.947	843.188	6.75	734.029	643.664
7	753.676	632.302	7	649.433	838.272	7	707.654	592.953
7.25	816.434	668.301	7.25	658.981	848.989	7.25	674.334	546.635
7.5	880.597	740.683	7.5	635.831	819.747	7.5	636.898	504.598
7.75	896.063	748.159	7.75	625.85	822.742	7.75	593.822	470.258
8	934.033	727.145	8	604.626	813.449	8	549.107	441.758
8.25	945.792	750.336	8.25	559.013	760.847	8.25	511.983	417.653
8.5	949.523	727.156	8.5	534.591	733.954	8.5	477.054	384.127
8.75	920.157	679.012	8.75	500.513	681.542	8.75	440.838	355.14
9	898.113	634.524	9	463.855	665.672	9	398.148	335.036
9.25	864.242	565.517	9.25	438.856	618.395	9.25	395.349	325.956
9.5	807.963	496.098	9.5	399.029	584.216	9.5	363.817	303.181
9.75	735.528	423.619	9.75	372.849	553.977	9.75	339.216	316.667
10	654.525	353.376	10	366.635	538.821	10	339.458	290.416
10.25	560.818	290.289	10.25	342.644	521.218	10.25	323.165	277.778
10.5	501.05	225.253	10.5	332.107	489.964	10.5	322.034	283.144
10.75	427.984	177.756	10.75	313.922	480.613	10.75	296.365	277.413
11	370.333	145.508	11	316.547	487.065	11	311.521	282.931
11.25	320.119	97.1154	11.25	310.775	469.081	11.25	304.467	289.522
11.5	278.32	80.7217	11.5	299.559	466.317	11.5	306.233	281.677
11.75	230.029	54.3071	11.75	310.044	478.788	11.75	306.798	287.004
12	200.38	36.1446	12	312.554	490.146	12	307.897	282.901
12.25	184.803	36.6972	12.25	329.049	503.396	12.25	312.83	287.111
12.5	163.417	20.8711	12.5	345.208	523.49	12.5	321.429	298.678
12.75	146.006	25.1346	12.75	358.824	555.648	12.75	325.843	293.963
13	145.455	28.4444	13	367.72	557.566	13	313.894	300.608
13.25	131.295	24.6479	13.25	398.186	596.42	13.25	320.851	312.338
13.5	130.125	41.8483	13.5	397.551	604.032	13.5	319.527	303.342
13.75	140.459	47.4138	13.75	423.948	617.106	13.75	328.859	311.755
14	140.734	64.9573	14	417.335	619.952	14	323.064	325.719
14.25	145.581	73.7288	14.25	434.817	624.019	14.25	345.74	319.899
14.5	164.807	97.3154	14.5	439.716	631.128	14.5	343.468	319.433
14.75	192.863	100.666	14.75	439.406	612.056	14.75	347.471	321.458
15	215.852	128.099	15	421.379	605.828	15	340.081	325.658
15.25	218.515	132.678	15.25	408.462	593.916	15.25	342.719	328.163
15.5	244.205	144.598	15.5	404.125	577.593	15.5	341.327	314.123
15.75	263.763	148.387	15.75	375.569	563.486	15.75	328.311	308.93
16	266.884	164	16	360.693	537.658	16	318.11	308.307
16.25	277.06	159.777	16.25	350.037	540	16.25	319.249	289.683
16.5	295.108	167.457	16.5	327.138	518.382	16.5	302.019	289.204
16.75	301.512	184.458	16.75	319.793	512.053	16.75	310.957	297.107
17	310.427	191.406	17	315.481	506.541	17	303.216	276.398
17.25	327.316	212.733	17.25	303.428	488.456	17.25	294.297	279.321
17.5	338.27	223.166	17.5	300	478.853	17.5	283.233	280.245
17.75	339.798	231.538	17.75	292.297	471.133	17.75	283.358	274.525
18	354.44	254.587	18	298.07	467.799	18	282.204	260.015
18.25	375	296.268	18.25	292.614	481.013	18.25	273.131	259.009
18.5	383.792	310.083	18.5	304.164	474.493	18.5	273.328	264.728
18.75	415.209	334.589	18.75	299.649	453.092	18.75	265.157	248.889
19	436.46	356.339	19	283.322	439.142	19	262.7	249.632
19.25	457.014	381.913	19.25	258.848	402.062	19.25	258.832	250.914
19.5	484.621	420.074	19.5	250.691	384.142	19.5	256.815	244.364
19.75	524.627	448.889	19.75	228.866	355.344	19.75	249.465	235.719
20	559.851	472.325	20	214.921	333.786	20	254.429	227.011
20.25	593.634	505.147	20.25	195.637	309.459	20.25	240.31	233.906
20.5	636.162	552.786	20.5	184.657	298.116	20.5	244.912	227.92
20.75	673.769	567.153	20.75	168.471	277.666	20.75	245.81	214.741
21	710.102	599.709	21	159.03	263.193	21	230.021	211.158
21.25	756.934	651.922	21.25	157.047	258.988	21.25	242.215	190.711
21.5	806.686	683.755	21.5	143.909	245.521	21.5	212.414	198.318
21.75	840.695	723.022	21.75	146.097	234.127	21.75	212.225	195.667
22	879.596	775.072	22	138.39	236.807	22	212.722	183.844
22.25	943.966	831.789	22.25	125.498	225.51	22.25	194.407	183.206
22.5	991.416	872.159	22.5	129.801	235.217	22.5	200.68	188.235
22.75	1054.88	914.488	22.75	132.188	240.498	22.75	199.593	191.989
23	1121.36	937.28	23	152.375	250.654	23	207.317	187.328
23.25	1169.49	948.7	23.25	157.444	271.065	23.25	194.595	199.313
23.5	1192.69	944.717	23.5	165.789	294.194	23.5	206.478	202.471
23.75	1224.25	935.146	23.75	180.683	305.791	23.75	218.035	212.183
24	1234.8	912.378	24	198.819	341.352	24	211.694	224.88
24.25	1233.66	911.296	24.25	214.286	364.049	24.25	212.752	216.917
24.5	1224.84	877.072	24.5	229.712	387.16	24.5	219.839	231.973
24.75	1210.93	864.418	24.75	246.405	410.622	24.75	227.425	241.332
25	1210.74	840.192	25	275.93	447.964	25	241.656	251.018
25.25	1206.87	819.178	25.25	280.13	463.871	25.25	242.667	245.091
25.5	1160.96	789.905	25.5	302.341	479.381	25.5	251.664	250.169
25.75	1141.3	764.626	25.75	307.792	497.752	25.75	253.156	268.556
26	1110.28	728.63	26	324.254	513.791	26	256.631	263.973
26.25	1077.39	704.33	26.25	319.741	504.487	26.25	260.265	271.198
26.5	1059.58	674.309	26.5	316.742	524.936	26.5	259.259	269.308
26.75	1022.96	651.852	26.75	324.516	513.41	26.75	265.522	267.426
27	1000.67	616.365	27	315.722	503.505	27	271.768	258.367
27.25	971.812	588.353	27.25	306.752	500.955	27.25	273.864	267.69
27.5	945.747	564.753	27.5	302.505	487.603	27.5	269.56	258.839
27.75	902.472	532.623	27.75	285.074	466.667	27.75	276.903	253.165
28	867.422	513.28	28	273.193	449.937	28	272.787	251.497
28.25	844.518	500.331	28.25	264.537	429.747	28.25	276.651	262.948
28.5	809.145	476.19	28.5	253.989	421.352	28.5	277.778	253.979
28.75	771.164	443.272	28.75	230.23	397.096	28.75	274.151	258.94
29	741.425	426.036	29	225.334	370.113	29	280.313	256.614
29.25	721.527	414.698	29.25	203.433	341.94	29.25	286.458	260.41
29.5	690.945	386.78	29.5	189.721	317.41	29.5	285.436	251.651
29.75	668.631	378.59	29.75	173.638	284.013	29.75	283.582	258.405
30	643.137	365.059	30	153.262	259.561	30	288.586	258.723
30.25	618.146	344.177	30.25	134.64	237.797	30.25	281.736	262.327
30.5	602.214	320.571	30.5	118.056	206.379	30.5	279.25	248.357
30.75	573.099	307.642	30.75	108.517	188.75	30.75	282.763	258.361
31	552.529	284.884	31	95.0882	179.888	31	289.032	259.987
31.25	518.758	275.773	31.25	86.2177	155.958	31.25	286.082	254.415
31.5	504.196	254.019	31.5	71.7432	136.534	31.5	279.923	251.47
31.75	483.247	236.842	31.75	70.3518	122.665	31.75	288.103	272.846
32	453.085	213.828	32	67.7541	121.344	32	291.399	258.801
32.25	431.687	193.095	32.25	51.4429	105.1	32.25	279.487	254.723
32.5	417.147	186.862	32.5	48.8722	98.1366	32.5	290.467	260.898
32.75	389.776	168.046	32.75	38.8471	89.33	32.75	287.54	264.457
33	359.694	154.482	33	43.206	86.8486	33	289.726	263.465
33.25	328.453	137.603	33.25	42.5532	89.33	33.25	297.832	267.012
33.5	312.579	123.496	33.5	36.2727	80.0248	33.5	295.353	264.078
33.75	288.706	115.676	33.75	40.5996	70.0558	33.75	288.168	263.907
34	261.558	99.0536	34	29.9813	70.0124	34	291.799	268.088
34.25	250.948	92.0555	34.25	30.5868	61.3003	34.25	294.603	257.586
34.5	234.069	89.9937	34.5	27.4485	56.3467	34.5	284.718	258.376
34.75	219.282	83.5427	34.75	31.1915	53.2838	34.75	292.59	256.922
35	199.497	74.7018	35	19.3267	45.2012	35	291.588	264.309
35.25	186.047	73.3542	35.25	32.3988	53.8366	35.25	295.455	258.831
35.5	185.302	66.3745	35.5	26.1519	58.1323	35.5	297.792	263.8
35.75	169.385	64.4556	35.75	22.4159	48.8861	35.75	296.343	251.923
36	159.248	56.25	36	18.0573	45.7638	36	287.154	250.32
36.25	154.665	48.0949	36.25	16.812	48.2375	36.25	290.749	250
36.5	140.088	43.6681	36.5	22.402	43.2633	36.5	290.201	244.728
36.75	140.625	41.1471	36.75	21.7662	41.3836	36.75	289.21	246.331
37	130.462	38.0299	37	13.0597	35.8025	37	282.581	230.867
37.25	119.85	43.6137	37.25	19.9005	38.2716	37.25	284.105	216.423
37.5	114.713	31.1526	37.5	3.10752	25.3243	37.5	271.875	214.876
37.75	100.998	21.1838	37.75	5.59354	29.0303	37.75	269.039	213.968
38	109.657	31.1333	38	8.70106	28.3951	38	270.574	209.759
38.25	101.431	31.7559	38.25	9.93789	30.8642	38.25	253.583	205.826
38.5	94.6451	26.1519	38.5	7.45805	30.8642	38.5	250.778	196.078
38.75	87.7411	26.1357	38.75	7.45342	24.6914	38.75	246.116	190.145
39	80.2738	16.812	39	6.21118	32.716	39	232.919	176.768
39.25	77.2105	12.4533	39.25	6.20732	23.4423	39.25	214.64	168.454
39.5	86.4966	24.9066	39.5	3.10559	24.6761	39.5	211.896	174.543
39.75	75.2956	21.1706	39.75	9.31677	30.2469	39.75	209.288	163.304
40	70.9838	21.8069	40	1.86335	16.6461	40	198.639	146.412

## Sheet: Supp Fig. 5
Supp Fig. 5
Time (h)	Arbitrary Units (Au)	Arbitrary Units (Au)	Arbitrary Units (Au)
0	5.859	5.84	5.62
1	35.344	31.088	32.57
2	35.962	38.74	38.597
3	68.47	69.105	54.31
4	26.407	25.398	29.424
5	7.38	6.84	6.93
6	10.25	10.003	10.182
7	28.133	31.445	36.197
8	28.276	29.082	22.413
12	26.256	36.431	36.858
14	22.051	22.946	23.419
23	18.8	19.468	19.645
24	13.448	13.601	13.363
29	28.706	33.974	33.157
32	38.551	36.08	33.561
38	27.06	26.315	25.812

[truncated: 5 more sheets: Supp Fig. 8, Supp Fig. 9, Supp Fig. 10, Supp Fig. 11, Supp Fig. 12]
